# Supplementary material for: Aqua­[1-(pyrazin-2-yl)ethanone oximato-κ2 N,N′][1-(pyrazin-2-yl)ethanone oxime-κ2 N,N′](thio­cyanato-κN)nickel(II)
Source: Acta Crystallogr Sect E Struct Rep Online. 2012 Jun 13;68(Pt 7):m883. doi: 10.1107/S1600536812024622 (PMC3393160; doi:10.1107/S1600536812024622)
Supplement: Supplementary file 1 [file e-68-0m883-sup1.cif]

##############################################################################
#                                                                            #
# This CIF contains the data in a paper accepted for publication in          #
# Acta Crystallographica Section E. It conforms to the requirements of       #
# Notes for Authors for Acta Crystallographica Section E, and has been       #
# peer reviewed under the auspices of the IUCr Commission on Journals.       #
#                                                                            #
# Full details of the Crystallographic Information File format               #
# are given in the paper "The Crystallographic Information File (CIF):       #
# a New Standard Archive File for Crystallography" by S. R. Hall, F. H.      #
# Allen and I. D. Brown [Acta Cryst. (1991), A47, 655-685].                  #
#                                                                            #
# The current version of the core CIF dictionary is obtainable from          #
# ftp://ftp.iucr.org/pub/cif_core.dic.                                       #
#                                                                            #
# Software is freely available for graphical display of the structure(s)     #
# in this CIF. For information consult the CIF software page                 #
# http://www.iucr.org/resources/cif/software.                                #
#                                                                            #
# This file may be used for bona fide research purposes within the           #
# scientific community so long as proper attribution is given to the journal # 
# article from which it was obtained.                                        #
#                                                                            #
##############################################################################
data_I
_audit_creation_method     SHELXL-97
_chemical_name_systematic
;
Aqua[1-(pyrazin-2-yl)ethanone
oximato-\k^2^<i>N</i>,<i>N</i>'][1-(pyrazin-2-yl)ethanone
oxime-\k^2^<i>N</i>,<i>N</i>'](thiocyanato-\k<i>N</i>)nickel(II)
;
_chemical_name_common     ?
_chemical_formula_moiety     'C13 H15 N7 Ni O3 S'
_chemical_formula_sum     'C13 H15 N7 Ni O3 S'
_chemical_formula_iupac     '[Ni (C6 H6 N3 O) (N C S) (C6 H7 N3 O) (H2 O)]'
_chemical_formula_weight     408.09
_chemical_melting_point     ?
_symmetry_cell_setting     monoclinic
_symmetry_space_group_name_H-M     'C c'
_symmetry_space_group_name_Hall     'C -2yc'
loop_
    _symmetry_equiv_pos_site_id
    _symmetry_equiv_pos_as_xyz
    1 x,y,z
    2 x,-y,1/2+z
    3 1/2+x,1/2+y,z
    4 1/2+x,1/2-y,1/2+z
_cell_length_a     11.917(8)
_cell_length_b     11.899(8)
_cell_length_c     12.354(8)
_cell_angle_alpha     90.00
_cell_angle_beta     108.220(5)
_cell_angle_gamma     90.00
_cell_volume     1664.1(19)
_cell_formula_units_Z     4
_cell_measurement_reflns_used     4663
_cell_measurement_theta_min     2.48
_cell_measurement_theta_max     28.89
_cell_measurement_temperature     296(2)
_exptl_crystal_description     block
_exptl_crystal_colour     red
_exptl_crystal_size_max     0.36
_exptl_crystal_size_mid     0.32
_exptl_crystal_size_min     0.29
_exptl_crystal_density_diffrn     1.629
_exptl_crystal_density_meas     ?
_exptl_crystal_density_method     'not measured'
_exptl_crystal_F_000     840
_exptl_absorpt_coefficient_mu     1.321
_exptl_absorpt_correction_type     multi-scan
_exptl_absorpt_process_details     '(SADABS; Bruker, 2000)'
_exptl_absorpt_correction_T_min     0.6477
_exptl_absorpt_correction_T_max     0.7006
_exptl_special_details     ?
_diffrn_ambient_temperature     296(2)
_diffrn_radiation_type     MoK\a
_diffrn_radiation_wavelength     0.71073
_diffrn_radiation_source     'fine-focus sealed tube'
_diffrn_radiation_monochromator     graphite
_diffrn_measurement_device_type     'Bruker APEXII CCD'
_diffrn_measurement_method     '\f and \w scans'
_diffrn_detector_area_resol_mean     ?
_diffrn_reflns_number     5816
_diffrn_reflns_av_R_equivalents     0.0174
_diffrn_reflns_av_sigmaI/netI     0.0330
_diffrn_reflns_theta_min     2.48
_diffrn_reflns_theta_max     25.50
_diffrn_reflns_theta_full     25.50
_diffrn_measured_fraction_theta_max     0.998
_diffrn_measured_fraction_theta_full     0.998
_diffrn_reflns_limit_h_min     -13
_diffrn_reflns_limit_h_max     14
_diffrn_reflns_limit_k_min     -14
_diffrn_reflns_limit_k_max     14
_diffrn_reflns_limit_l_min     -14
_diffrn_reflns_limit_l_max     14
_refine_special_details
;
Refinement of <i>F</i>^2^ against ALL reflections. The weighted <i>R</i>-factor
<i>wR</i> and goodness of fit <i>S</i> are based on <i>F</i>^2^, conventional
<i>R</i>-factors <i>R</i> are based on <i>F</i>, with <i>F</i> set to zero for
negative <i>F</i>^2^. The threshold expression of <i>F</i>^2^ >
\s(<i>F</i>^2^) is used only for calculating <i>R</i>-factors(gt) <i>etc</i>.
and is not relevant to the choice of reflections for refinement.
<i>R</i>-factors based on <i>F</i>^2^ are statistically about twice as large
as those based on <i>F</i>, and <i>R</i>- factors based on ALL data will be
even larger.
;
_reflns_number_total     2809
_reflns_number_gt     2700
_reflns_threshold_expression     I>2sigma(I)
_refine_ls_structure_factor_coef     Fsqd
_refine_ls_matrix_type     full
_refine_ls_R_factor_all     0.0213
_refine_ls_R_factor_gt     0.0198
_refine_ls_wR_factor_gt     0.0446
_refine_ls_wR_factor_ref     0.0452
_refine_ls_goodness_of_fit_ref     1.046
_refine_ls_restrained_S_all     1.064
_refine_ls_number_reflns     2809
_refine_ls_number_parameters     238
_refine_ls_number_restraints     5
_refine_ls_hydrogen_treatment     mixed
_refine_ls_weighting_scheme     calc
_refine_ls_weighting_details
                 'calc w=1/[\s^2^(Fo^2^)+(0.0195P)^2^] where P=(Fo^2^+2Fc^2^)/3'
_atom_sites_solution_hydrogens     geom
_atom_sites_solution_primary     direct
_atom_sites_solution_secondary     difmap
_refine_ls_shift/su_max     0.001
_refine_ls_shift/su_mean     0.000
_refine_diff_density_max     0.217
_refine_diff_density_min     -0.159
_refine_ls_extinction_method     'SHELXL97 (Sheldrick, 2008)'
_refine_ls_extinction_coef     0.0035(2)
_refine_ls_extinction_expression
                                  'Fc^*^=kFc[1+0.001xFc^2^\l^3^/sin(2\q)]^-1/4^'
_refine_ls_abs_structure_details     'Flack (1983), 1258 Friedel pairs'
_refine_ls_abs_structure_Flack     0.079(9)
loop_
    _atom_type_symbol
    _atom_type_description
    _atom_type_scat_dispersion_real
    _atom_type_scat_dispersion_imag
    _atom_type_scat_source
    'C' 'C' 0.0033 0.0016
                         'International Tables Vol C Tables 4.2.6.8 and 6.1.1.4'
    'H' 'H' 0.0000 0.0000
                         'International Tables Vol C Tables 4.2.6.8 and 6.1.1.4'
    'N' 'N' 0.0061 0.0033
                         'International Tables Vol C Tables 4.2.6.8 and 6.1.1.4'
    'O' 'O' 0.0106 0.0060
                         'International Tables Vol C Tables 4.2.6.8 and 6.1.1.4'
    'S' 'S' 0.1246 0.1234
                         'International Tables Vol C Tables 4.2.6.8 and 6.1.1.4'
    'Ni' 'Ni' 0.3393 1.1124
                         'International Tables Vol C Tables 4.2.6.8 and 6.1.1.4'
_computing_data_collection     'APEX2 (Bruker, 2000)'
_computing_cell_refinement     'SAINT (Bruker, 2000)'
_computing_data_reduction     'SAINT (Bruker, 2000)'
_computing_structure_solution     'SHELXS97 (Sheldrick, 2008)'
_computing_structure_refinement     'SHELXL97 (Sheldrick, 2008)'
_computing_molecular_graphics     'SHELXTL (Sheldrick, 2008)'
_computing_publication_material     'SHELXTL (Sheldrick, 2008)'
loop_
    _atom_site_type_symbol
    _atom_site_label
    _atom_site_fract_x
    _atom_site_fract_y
    _atom_site_fract_z
    _atom_site_U_iso_or_equiv
    _atom_site_thermal_displace_type
    _atom_site_calc_flag
    _atom_site_refinement_flags
    _atom_site_occupancy
    _atom_site_disorder_assembly
    _atom_site_disorder_group
    Ni Ni1 0.06769(2) 0.04643(2) 0.79647(2) 0.02320(10)
                                                      Uani d . 1.000 . .
    S S1 -0.29404(7) 0.01219(7) 0.48705(6) 0.0505(3) Uani d . 1.000 . .
    O O1 0.22258(19) 0.04631(13) 0.93718(17) 0.0297(6) Uani d D 1.000 . .
    O O2 0.1754(2) 0.19519(17) 0.65847(17) 0.0455(7) Uani d . 1.000 . .
    O O3 0.21552(17) -0.01069(15) 0.64998(15) 0.0416(6) Uani d . 1.000 . .
    N N1 -0.00488(18) 0.17283(15) 0.87702(17) 0.0243(6) Uani d . 1.000 . .
    N N2 -0.12050(19) 0.35594(17) 0.93569(18) 0.0389(7) Uani d . 1.000 . .
    N N3 0.11228(18) 0.19306(17) 0.73314(18) 0.0291(7) Uani d . 1.000 . .
    N N4 0.02311(18) -0.11543(16) 0.83966(17) 0.0308(7) Uani d . 1.000 . .
    N N5 -0.0404(2) -0.33939(18) 0.8492(3) 0.0609(10) Uani d . 1.000 . .
    N N6 0.14984(18) -0.05268(16) 0.71043(16) 0.0294(6) Uani d . 1.000 . .
    N N7 -0.0897(2) 0.04323(17) 0.6682(2) 0.0364(9) Uani d . 1.000 . .
    C C1 -0.0646(2) 0.1639(2) 0.9510(2) 0.0324(8) Uani d . 1.000 . .
    C C2 -0.1229(2) 0.2544(2) 0.9789(2) 0.0376(8) Uani d . 1.000 . .
    C C3 -0.0582(2) 0.36562(18) 0.8631(2) 0.0338(8) Uani d . 1.000 . .
    C C4 -0.0003(2) 0.27569(18) 0.83197(19) 0.0262(7) Uani d . 1.000 . .
    C C5 0.0660(2) 0.28514(19) 0.7509(2) 0.0309(7) Uani d . 1.000 . .
    C C6 0.0749(3) 0.3925(2) 0.6917(2) 0.0552(12) Uani d . 1.000 . .
    C C7 -0.0488(3) -0.1484(2) 0.8961(2) 0.0452(10) Uani d . 1.000 . .
    C C8 -0.0807(3) -0.2595(3) 0.8998(3) 0.0552(11) Uani d . 1.000 . .
    C C9 0.0317(3) -0.3073(2) 0.7932(3) 0.0508(10) Uani d . 1.000 . .
    C C10 0.0655(3) -0.19532(16) 0.7858(3) 0.0332(7) Uani d . 1.000 . .
    C C11 0.1399(2) -0.1601(2) 0.7182(2) 0.0321(8) Uani d . 1.000 . .
    C C12 0.1990(3) -0.2437(2) 0.6627(3) 0.0485(10) Uani d . 1.000 . .
    C C13 -0.1750(2) 0.03029(18) 0.5946(2) 0.0290(8) Uani d . 1.000 . .
    H H1 -0.06730 0.09470 0.98520 0.0390 Uiso c R 1.000 . .
    H H1O 0.200(4) 0.125(3) 0.654(3) 0.092(14) Uiso d . 1.000 . .
    H H1W 0.26870 -0.00070 0.92730 0.0450 Uiso c RD 1.000 . .
    H H2 -0.16540 0.24360 1.02960 0.0450 Uiso c R 1.000 . .
    H H2W 0.207(2) 0.0450(19) 1.0028(13) 0.053(9) Uiso d D 1.000 . .
    H H3 -0.05340 0.43590 0.83190 0.0410 Uiso c R 1.000 . .
    H H6A 0.13750 0.43750 0.74000 0.0830 Uiso c R 1.000 . .
    H H6B 0.00160 0.43270 0.67490 0.0830 Uiso c R 1.000 . .
    H H6C 0.09130 0.37630 0.62200 0.0830 Uiso c R 1.000 . .
    H H7 -0.07890 -0.09500 0.93470 0.0540 Uiso c R 1.000 . .
    H H8 -0.13260 -0.27820 0.93960 0.0660 Uiso c R 1.000 . .
    H H9 0.06190 -0.36210 0.75640 0.0610 Uiso c R 1.000 . .
    H H12A 0.14020 -0.28170 0.60260 0.0730 Uiso c R 1.000 . .
    H H12B 0.24150 -0.29750 0.71840 0.0730 Uiso c R 1.000 . .
    H H12C 0.25290 -0.20530 0.63180 0.0730 Uiso c R 1.000 . .
loop_
    _atom_site_aniso_label
    _atom_site_aniso_U_11
    _atom_site_aniso_U_22
    _atom_site_aniso_U_33
    _atom_site_aniso_U_12
    _atom_site_aniso_U_13
    _atom_site_aniso_U_23
    Ni1 0.0290(2) 0.01930(10)
                            0.02250(10)
                                      0.0021(2) 0.00980(10)
                                                          -0.0009(2)
    S1 0.0319(4) 0.0722(5) 0.0404(4) 0.0037(3) 0.0012(3) -0.0099(3)
    O1 0.0305(11) 0.0341(11) 0.0258(11) 0.0046(7) 0.0106(9) -0.0009(7)
    O2 0.0666(14) 0.0386(11) 0.0455(12) 0.0003(10) 0.0382(11) 0.0025(9)
    O3 0.0520(11) 0.0481(10) 0.0342(10) 0.0031(9) 0.0270(9) -0.0049(8)
    N1 0.0280(11) 0.0209(10) 0.0245(10) 0.0003(8) 0.0089(9) 0.0004(8)
    N2 0.0336(12) 0.0374(11) 0.0453(13) 0.0056(9) 0.0119(10) -0.0114(10)
    N3 0.0369(13) 0.0269(11) 0.0259(10) 0.0019(9) 0.0135(9) 0.0008(8)
    N4 0.0342(12) 0.0252(11) 0.0340(11) -0.0011(9) 0.0122(9) -0.0011(9)
    N5 0.0601(17) 0.0271(12) 0.088(2) -0.0061(12) 0.0124(16) 0.0101(13)
    N6 0.0315(11) 0.0319(10) 0.0236(10) 0.0050(9) 0.0071(9) -0.0050(8)
    N7 0.0376(18) 0.0334(14) 0.0363(16) 0.0025(9) 0.0087(13) -0.0069(9)
    C1 0.0346(14) 0.0312(13) 0.0341(14) -0.0014(11) 0.0145(12) 0.0001(11)
    C2 0.0380(15) 0.0403(14) 0.0385(14) 0.0008(11) 0.0178(12) -0.0066(11)
    C3 0.0327(14) 0.0237(12) 0.0423(14) 0.0036(10) 0.0080(11) 0.0003(10)
    C4 0.0294(13) 0.0204(11) 0.0245(12) -0.0015(10) 0.0024(10) -0.0019(9)
    C5 0.0380(14) 0.0262(12) 0.0284(12) -0.0024(11) 0.0104(11) 0.0008(9)
    C6 0.096(3) 0.0296(13) 0.0501(18) -0.0041(14) 0.0375(18) 0.0044(12)
    C7 0.0537(19) 0.0355(15) 0.0549(18) -0.0051(13) 0.0291(16) 0.0012(12)
    C8 0.053(2) 0.0441(18) 0.072(2) -0.0113(16) 0.0244(18) 0.0159(16)
    C9 0.055(2) 0.0264(12) 0.0639(18) 0.0060(11) 0.0084(18) -0.0039(14)
    C10 0.0328(13) 0.0239(10) 0.0367(14) 0.0079(14) 0.0019(10) -0.0015(13)
    C11 0.0321(14) 0.0296(13) 0.0293(13) 0.0109(11) 0.0021(11) -0.0053(10)
    C12 0.055(2) 0.0380(16) 0.0482(17) 0.0155(14) 0.0098(15) -0.0156(13)
    C13 0.0308(15) 0.0275(12) 0.0317(13) 0.0049(10) 0.0141(12) -0.0034(9)
_geom_special_details
;
 Bond distances, angles etc. have been calculated using the
 rounded fractional coordinates. All su's are estimated
 from the variances of the (full) variance-covariance matrix.
 The cell esds are taken into account in the estimation of
 distances, angles and torsion angles
;
loop_
    _geom_bond_atom_site_label_1
    _geom_bond_atom_site_label_2
    _geom_bond_site_symmetry_1
    _geom_bond_site_symmetry_2
    _geom_bond_distance
    _geom_bond_publ_flag
    Ni1 O1 . . 2.103(3) no
    Ni1 N1 . . 2.130(2) no
    Ni1 N3 . . 2.049(2) no
    Ni1 N4 . . 2.110(2) no
    Ni1 N6 . . 2.032(2) no
    Ni1 N7 . . 2.043(3) no
    S1 C13 . . 1.627(3) no
    O2 N3 . . 1.361(3) no
    O3 N6 . . 1.336(3) no
    O1 H1W . . 0.8200 no
    O1 H2W . . 0.887(18) no
    O2 H1O . . 0.89(4) no
    N1 C1 . . 1.327(3) no
    N1 C4 . . 1.353(3) no
    N2 C2 . . 1.325(3) no
    N2 C3 . . 1.336(3) no
    N3 C5 . . 1.276(3) no
    N4 C10 . . 1.346(4) no
    N4 C7 . . 1.322(4) no
    N5 C9 . . 1.317(5) no
    N5 C8 . . 1.309(5) no
    N6 C11 . . 1.290(3) no
    N7 C13 . . 1.143(3) no
    C1 C2 . . 1.382(4) no
    C3 C4 . . 1.391(3) no
    C4 C5 . . 1.461(4) no
    C5 C6 . . 1.492(4) no
    C7 C8 . . 1.380(4) no
    C9 C10 . . 1.403(3) no
    C10 C11 . . 1.457(4) no
    C11 C12 . . 1.503(4) no
    C1 H1 . . 0.9300 no
    C2 H2 . . 0.9300 no
    C3 H3 . . 0.9300 no
    C6 H6A . . 0.9600 no
    C6 H6B . . 0.9600 no
    C6 H6C . . 0.9600 no
    C7 H7 . . 0.9300 no
    C8 H8 . . 0.9300 no
    C9 H9 . . 0.9300 no
    C12 H12A . . 0.9600 no
    C12 H12B . . 0.9600 no
    C12 H12C . . 0.9600 no
loop_
    _geom_angle_atom_site_label_1
    _geom_angle_atom_site_label_2
    _geom_angle_atom_site_label_3
    _geom_angle_site_symmetry_1
    _geom_angle_site_symmetry_2
    _geom_angle_site_symmetry_3
    _geom_angle
    _geom_angle_publ_flag
    O1 Ni1 N1 . . . 89.65(8) no
    O1 Ni1 N3 . . . 92.91(8) no
    O1 Ni1 N4 . . . 90.90(7) no
    O1 Ni1 N6 . . . 89.43(8) no
    O1 Ni1 N7 . . . 175.60(9) no
    N1 Ni1 N3 . . . 76.64(8) no
    N1 Ni1 N4 . . . 110.80(8) no
    N1 Ni1 N6 . . . 170.52(8) no
    N1 Ni1 N7 . . . 88.12(9) no
    N3 Ni1 N4 . . . 171.68(8) no
    N3 Ni1 N6 . . . 93.99(8) no
    N3 Ni1 N7 . . . 90.26(9) no
    N4 Ni1 N6 . . . 78.65(8) no
    N4 Ni1 N7 . . . 86.36(8) no
    N6 Ni1 N7 . . . 93.39(9) no
    Ni1 O1 H1W . . . 109.00 no
    Ni1 O1 H2W . . . 112.0(15) no
    H1W O1 H2W . . . 118.00 no
    N3 O2 H1O . . . 107(3) no
    Ni1 N1 C4 . . . 111.85(16) no
    C1 N1 C4 . . . 117.1(2) no
    Ni1 N1 C1 . . . 130.46(15) no
    C2 N2 C3 . . . 115.8(2) no
    O2 N3 C5 . . . 117.4(2) no
    Ni1 N3 C5 . . . 119.20(18) no
    Ni1 N3 O2 . . . 122.62(15) no
    Ni1 N4 C10 . . . 110.89(18) no
    C7 N4 C10 . . . 117.2(2) no
    Ni1 N4 C7 . . . 131.30(17) no
    C8 N5 C9 . . . 115.9(3) no
    Ni1 N6 O3 . . . 122.51(14) no
    Ni1 N6 C11 . . . 117.75(17) no
    O3 N6 C11 . . . 119.7(2) no
    Ni1 N7 C13 . . . 173.0(2) no
    N1 C1 C2 . . . 122.0(2) no
    N2 C2 C1 . . . 122.3(2) no
    N2 C3 C4 . . . 123.2(2) no
    N1 C4 C3 . . . 119.7(2) no
    N1 C4 C5 . . . 116.9(2) no
    C3 C4 C5 . . . 123.5(2) no
    C4 C5 C6 . . . 122.6(2) no
    N3 C5 C4 . . . 114.0(2) no
    N3 C5 C6 . . . 123.4(2) no
    N4 C7 C8 . . . 122.2(3) no
    N5 C8 C7 . . . 122.3(3) no
    N5 C9 C10 . . . 123.9(3) no
    N4 C10 C9 . . . 118.6(3) no
    N4 C10 C11 . . . 118.0(2) no
    C9 C10 C11 . . . 123.3(3) no
    N6 C11 C12 . . . 123.7(2) no
    C10 C11 C12 . . . 121.8(2) no
    N6 C11 C10 . . . 114.5(2) no
    S1 C13 N7 . . . 178.2(2) no
    N1 C1 H1 . . . 119.00 no
    C2 C1 H1 . . . 119.00 no
    N2 C2 H2 . . . 119.00 no
    C1 C2 H2 . . . 119.00 no
    N2 C3 H3 . . . 118.00 no
    C4 C3 H3 . . . 118.00 no
    C5 C6 H6A . . . 109.00 no
    C5 C6 H6B . . . 109.00 no
    C5 C6 H6C . . . 109.00 no
    H6A C6 H6B . . . 110.00 no
    H6A C6 H6C . . . 109.00 no
    H6B C6 H6C . . . 109.00 no
    N4 C7 H7 . . . 119.00 no
    C8 C7 H7 . . . 119.00 no
    N5 C8 H8 . . . 119.00 no
    C7 C8 H8 . . . 119.00 no
    N5 C9 H9 . . . 118.00 no
    C10 C9 H9 . . . 118.00 no
    C11 C12 H12A . . . 109.00 no
    C11 C12 H12B . . . 109.00 no
    C11 C12 H12C . . . 110.00 no
    H12A C12 H12B . . . 110.00 no
    H12A C12 H12C . . . 110.00 no
    H12B C12 H12C . . . 110.00 no
loop_
    _geom_torsion_atom_site_label_1
    _geom_torsion_atom_site_label_2
    _geom_torsion_atom_site_label_3
    _geom_torsion_atom_site_label_4
    _geom_torsion_site_symmetry_1
    _geom_torsion_site_symmetry_2
    _geom_torsion_site_symmetry_3
    _geom_torsion_site_symmetry_4
    _geom_torsion
    _geom_torsion_publ_flag
    O1 Ni1 N1 C1 . . . . -86.7(2) no
    N3 Ni1 N1 C1 . . . . -179.7(2) no
    N4 Ni1 N1 C1 . . . . 4.2(2) no
    N7 Ni1 N1 C1 . . . . 89.6(2) no
    O1 Ni1 N1 C4 . . . . 102.77(17) no
    N3 Ni1 N1 C4 . . . . 9.69(16) no
    N4 Ni1 N1 C4 . . . . -166.41(16) no
    N7 Ni1 N1 C4 . . . . -81.03(17) no
    O1 Ni1 N3 O2 . . . . 90.31(19) no
    N1 Ni1 N3 O2 . . . . 179.3(2) no
    N6 Ni1 N3 O2 . . . . 0.7(2) no
    N7 Ni1 N3 O2 . . . . -92.7(2) no
    O1 Ni1 N3 C5 . . . . -99.8(2) no
    N1 Ni1 N3 C5 . . . . -10.86(19) no
    N6 Ni1 N3 C5 . . . . 170.6(2) no
    N7 Ni1 N3 C5 . . . . 77.2(2) no
    O1 Ni1 N4 C7 . . . . 97.6(2) no
    N1 Ni1 N4 C7 . . . . 7.7(3) no
    N6 Ni1 N4 C7 . . . . -173.1(2) no
    N7 Ni1 N4 C7 . . . . -78.9(2) no
    O1 Ni1 N4 C10 . . . . -92.1(2) no
    N1 Ni1 N4 C10 . . . . 177.9(2) no
    N6 Ni1 N4 C10 . . . . -2.9(2) no
    N7 Ni1 N4 C10 . . . . 91.3(2) no
    O1 Ni1 N6 O3 . . . . -86.70(18) no
    N3 Ni1 N6 O3 . . . . 6.18(18) no
    N4 Ni1 N6 O3 . . . . -177.73(19) no
    N7 Ni1 N6 O3 . . . . 96.68(18) no
    O1 Ni1 N6 C11 . . . . 91.28(18) no
    N3 Ni1 N6 C11 . . . . -175.84(19) no
    N4 Ni1 N6 C11 . . . . 0.25(18) no
    N7 Ni1 N6 C11 . . . . -85.35(19) no
    Ni1 N1 C1 C2 . . . . -168.28(18) no
    C4 N1 C1 C2 . . . . 1.9(4) no
    Ni1 N1 C4 C5 . . . . -8.3(3) no
    C1 N1 C4 C5 . . . . 179.8(2) no
    Ni1 N1 C4 C3 . . . . 171.17(18) no
    C1 N1 C4 C3 . . . . -0.8(3) no
    C2 N2 C3 C4 . . . . 1.0(4) no
    C3 N2 C2 C1 . . . . 0.1(4) no
    Ni1 N3 C5 C6 . . . . -168.53(19) no
    O2 N3 C5 C6 . . . . 1.9(4) no
    Ni1 N3 C5 C4 . . . . 9.5(3) no
    O2 N3 C5 C4 . . . . 179.9(2) no
    C10 N4 C7 C8 . . . . -0.5(4) no
    Ni1 N4 C10 C11 . . . . 5.1(3) no
    C7 N4 C10 C11 . . . . 176.8(3) no
    C7 N4 C10 C9 . . . . -0.3(4) no
    Ni1 N4 C7 C8 . . . . 169.3(2) no
    Ni1 N4 C10 C9 . . . . -172.1(3) no
    C8 N5 C9 C10 . . . . -0.1(5) no
    C9 N5 C8 C7 . . . . -0.7(5) no
    Ni1 N6 C11 C12 . . . . -177.9(2) no
    O3 N6 C11 C10 . . . . -179.7(2) no
    O3 N6 C11 C12 . . . . 0.2(4) no
    Ni1 N6 C11 C10 . . . . 2.3(3) no
    N1 C1 C2 N2 . . . . -1.6(4) no
    N2 C3 C4 N1 . . . . -0.7(4) no
    N2 C3 C4 C5 . . . . 178.7(2) no
    N1 C4 C5 N3 . . . . -0.2(3) no
    N1 C4 C5 C6 . . . . 177.9(2) no
    C3 C4 C5 C6 . . . . -1.6(4) no
    C3 C4 C5 N3 . . . . -179.7(2) no
    N4 C7 C8 N5 . . . . 1.1(5) no
    N5 C9 C10 C11 . . . . -176.4(3) no
    N5 C9 C10 N4 . . . . 0.6(5) no
    N4 C10 C11 C12 . . . . 175.1(3) no
    C9 C10 C11 N6 . . . . 171.9(3) no
    C9 C10 C11 C12 . . . . -7.9(5) no
    N4 C10 C11 N6 . . . . -5.1(4) no
loop_
    _geom_hbond_atom_site_label_D
    _geom_hbond_atom_site_label_H
    _geom_hbond_atom_site_label_A
    _geom_hbond_site_symmetry_A
    _geom_hbond_distance_DH
    _geom_hbond_distance_HA
    _geom_hbond_distance_DA
    _geom_hbond_angle_DHA
    _geom_hbond_publ_flag
    O2 H1O O3 . 0.89(4) 1.63(4) 2.505(3) 167(5) yes
    O1 H1W N2 3_545 0.82 2.14 2.941(4) 166 yes
    O1 H2W O3 2_555 0.887(18) 1.835(17) 2.690(3) 161(2) yes
data_global
_journal_date_recd_electronic     2012-05-28
_journal_date_accepted     2012-05-30
_journal_name_full     'Acta Crystallographica, Section E'
_journal_year     2012
_journal_volume     68
_journal_issue      7
_journal_page_first     m883
_journal_page_last     m883
_journal_paper_category     QM
_journal_paper_doi     10.1107/S1600536812024622
_journal_coeditor_code     SU2441
_publ_contact_author_name     'Jia-Cheng Liu'
_publ_contact_author_address
;
Key Laboratory of Polymer Materials of Gansu Province,
College of Chemistry and Chemical Engineering,
Northwest Normal University, Lanzhou, 730070,
People's Republic of China
;
_publ_contact_author_email     'jcliu8@163.com'
_publ_contact_author_fax     ?
_publ_contact_author_phone     ?
_publ_section_title
;
Aqua[1-(pyrazin-2-yl)ethanone
oximato-\k^2^<i>N</i>,<i>N</i>'][1-(pyrazin-2-yl)ethanone
oxime-\k^2^<i>N</i>,<i>N</i>'](thiocyanato-\k<i>N</i>)nickel(II)
;
loop_
    _publ_author_name
    _publ_author_footnote
    _publ_author_address
    'Pang, Ting' .
;
Key Laboratory of Polymer Materials of Gansu Province,
College of Chemistry and Chemical Engineering,
Northwest Normal University, Lanzhou 730070, People's Republic of China
;
    'Liu, Jia-Cheng' .
;
Key Laboratory of Polymer Materials of Gansu Province,
College of Chemistry and Chemical Engineering,
Northwest Normal University, Lanzhou 730070, People's Republic of China
;
    'Sun, Zan' .
;
Key Laboratory of Polymer Materials of Gansu Province,
College of Chemistry and Chemical Engineering,
Northwest Normal University, Lanzhou 730070, People's Republic of China
;
    'Xiao, Chao-Hu' .
;
Key Laboratory of Polymer Materials of Gansu Province,
College of Chemistry and Chemical Engineering,
Northwest Normal University, Lanzhou 730070, People's Republic of China
;
    'Cao, Ping' .
;
Key Laboratory of Polymer Materials of Gansu Province,
College of Chemistry and Chemical Engineering,
Northwest Normal University, Lanzhou 730070, People's Republic of China
;
