# Supplementary material for: Aqua­[1-(pyrazin-2-yl)ethanone oximato-κ2 N,N′][1-(pyrazin-2-yl)ethanone oxime-κ2 N,N′](thio­cyanato-κN)nickel(II)
Source: Acta Crystallogr Sect E Struct Rep Online. 2012 Jun 13;68(Pt 7):m883. doi: 10.1107/S1600536812024622 (PMC3393160; doi:10.1107/S1600536812024622)
Supplement: Supplementary file 2 [file e-68-0m883-Isup2.hkl]

# 
# h,k,l, Fc-squared, Fo-squared, sigma(Fo-squared) and status flag 
# 
data_I
_shelx_title ' Cc in Cc' 
_shelx_refln_list_code          4 
_shelx_F_calc_maximum      423.18 
_exptl_crystal_F_000       840.00 
_reflns_d_resolution_high  0.8256 
 
loop_ 
 _symmetry_equiv_pos_as_xyz 
 'x, y, z' 
 'x, -y, z+1/2' 
 'x+1/2, y+1/2, z' 
 'x+1/2, -y+1/2, z+1/2' 
 
_cell_length_a    11.9168 
_cell_length_b    11.8995 
_cell_length_c    12.3545 
_cell_angle_alpha  90.000 
_cell_angle_beta  108.220 
_cell_angle_gamma  90.000 
 
_shelx_F_squared_multiplier     1.000 
 
loop_ 
 _refln_index_h 
 _refln_index_k 
 _refln_index_l 
 _refln_F_squared_calc 
 _refln_F_squared_meas 
 _refln_F_squared_sigma 
 _refln_observed_status 
   0   0 -14     1212.89     1285.52     82.72 o 
   4   0 -14      381.04      405.19     43.36 o 
   1   1 -14     1071.10     1079.38     52.73 o 
   3   1 -14      811.65      768.73     42.18 o 
   5   1 -14      485.21      532.10     34.01 o 
   7   1 -14     1572.43     1578.92     73.25 o 
   0   2 -14      641.68      592.31     40.72 o 
   2   2 -14       15.59        6.77     24.39 o 
   4   2 -14      906.10      935.45     65.08 o 
   6   2 -14     1186.41     1148.56     61.02 o 
   8   2 -14      307.27      300.14     56.23 o 
   1   3 -14      257.64      287.26     47.42 o 
   3   3 -14       73.35       73.16     32.51 o 
   7   3 -14      540.80      515.01     42.01 o 
   2   4 -14       66.19       55.55     31.16 o 
   4   4 -14      512.57      543.46     52.86 o 
   6   4 -14      232.72      199.18     33.87 o 
  -1   1 -13       34.92       60.29     21.07 o 
   1   1 -13      164.43      116.84     22.50 o 
   3   1 -13      262.17      229.56     26.34 o 
   5   1 -13        7.25       11.52     15.33 o 
   7   1 -13      174.15      137.09     20.18 o 
   9   1 -13       30.42       15.46     15.54 o 
  -2   2 -13      431.51      469.37     36.41 o 
   0   2 -13      552.96      542.08     37.38 o 
   2   2 -13      553.61      547.19     35.46 o 
   4   2 -13     1060.77     1029.19     65.09 o 
   6   2 -13      389.08      405.20     36.59 o 
   8   2 -13      134.87      117.76     20.05 o 
  10   2 -13      167.09      136.41     26.42 o 
  -1   3 -13      617.09      580.11     55.57 o 
   1   3 -13      594.29      521.83     51.50 o 
   3   3 -13      818.50      813.40     59.65 o 
   5   3 -13      882.71      874.61     38.60 o 
   7   3 -13      340.41      349.18     26.03 o 
   9   3 -13      154.39      117.05     20.82 o 
   0   4 -13      295.48      311.66     47.43 o 
   2   4 -13      279.96      273.72     42.01 o 
   4   4 -13      830.33      877.12     61.01 o 
   6   4 -13     1534.31     1648.11     75.96 o 
   8   4 -13      383.10      391.28     29.12 o 
   1   5 -13       96.61      111.09     33.87 o 
   3   5 -13     1330.42     1335.88     78.66 o 
   5   5 -13     1628.23     1591.24     75.97 o 
   7   5 -13      695.81      719.76     50.15 o 
   2   6 -13      704.81      727.90     59.64 o 
   4   6 -13      986.60      961.27     67.79 o 
   6   6 -13     1368.64     1425.38     70.52 o 
   3   7 -13      840.88      904.20     67.78 o 
   5   7 -13      851.60      870.31     55.58 o 
  -4   0 -12      489.26      489.24     55.57 o 
  -2   0 -12      292.20      306.24     42.01 o 
   0   0 -12      772.95      779.51     58.29 o 
   4   0 -12     2445.55     2501.20    108.63 o 
   6   0 -12      436.27      437.75     33.88 o 
   8   0 -12      735.93      774.36     34.51 o 
  10   0 -12     2287.23     2557.21    118.09 o 
  -3   1 -12     1076.82     1119.30     53.69 o 
  -1   1 -12     1975.24     1893.92     71.01 o 
   1   1 -12      983.85      960.58     43.62 o 
   3   1 -12     1080.87     1096.97     46.50 o 
   5   1 -12     1820.98     1872.53     41.83 o 
   7   1 -12      789.98      766.67     34.15 o 
   9   1 -12      887.91      895.85     40.33 o 
  11   1 -12      960.94      981.43     43.96 o 
  -4   2 -12      759.16      679.05     43.60 o 
  -2   2 -12      554.11      547.48     36.89 o 
   0   2 -12      429.93      430.76     31.13 o 
   2   2 -12     2088.50     1961.68     68.15 o 
   4   2 -12      498.75      517.02     28.94 o 
   6   2 -12      317.87      319.47     23.90 o 
   8   2 -12     1132.73     1143.53     44.79 o 
  10   2 -12     1307.66     1369.17     51.36 o 
  -3   3 -12      840.30      893.37     69.14 o 
  -1   3 -12      353.91      345.56     42.01 o 
   1   3 -12      694.25      692.69     52.87 o 
   3   3 -12       61.73       71.80     24.39 o 
   5   3 -12      514.46      538.12     29.12 o 
   7   3 -12      476.73      478.79     28.56 o 
   9   3 -12      197.38      188.06     23.34 o 
  11   3 -12      221.76      169.07     24.08 o 
  -2   4 -12       59.89       54.19     29.81 o 
   0   4 -12      536.22      523.16     51.50 o 
   2   4 -12      305.63      268.31     36.59 o 
   4   4 -12      705.09      690.39     33.78 o 
   6   4 -12      326.37      327.51     24.31 o 
   8   4 -12      182.52      265.59     26.33 o 
  10   4 -12      566.21      583.15     35.11 o 
  -3   5 -12       38.84       55.54     33.87 o 
  -1   5 -12      157.11      200.52     39.29 o 
   1   5 -12      354.59      302.19     39.30 o 
   3   5 -12      413.36      414.69     44.72 o 
   5   5 -12       88.62       87.70     17.70 o 
   7   5 -12      109.36      116.22     37.94 o 
   9   5 -12       91.58      108.98     21.41 o 
  -2   6 -12      180.88      199.17     43.36 o 
   0   6 -12       39.97       33.87     27.10 o 
   2   6 -12      817.08      733.41     58.29 o 
   4   6 -12      157.52      116.07     20.05 o 
   6   6 -12      158.37      135.49     28.45 o 
   8   6 -12       59.39       59.41     19.20 o 
  -1   7 -12       47.90       42.00     29.80 o 
   1   7 -12      376.31      392.99     47.43 o 
   3   7 -12     1031.71      973.52     67.79 o 
   5   7 -12      233.52      172.08     31.16 o 
   7   7 -12       42.87       36.69     17.24 o 
   2   8 -12      472.90      485.17     51.50 o 
   4   8 -12      897.48      838.38     45.42 o 
   6   8 -12      557.32      559.74     46.08 o 
  -5   1 -11       69.56       57.58     22.03 o 
  -3   1 -11       21.75        0.72     16.20 o 
  -1   1 -11      100.04       94.07     19.62 o 
   1   1 -11       33.63       21.00     14.37 o 
   3   1 -11      545.85      554.15     30.67 o 
   5   1 -11      324.30      335.64     13.75 o 
   7   1 -11       69.20       77.67     11.59 o 
   9   1 -11      345.01      293.23     19.54 o 
  11   1 -11       30.48       34.51     14.24 o 
  -4   2 -11      425.90      452.55     34.97 o 
  -2   2 -11      448.61      447.30     40.66 o 
   0   2 -11      251.51      271.47     26.02 o 
   2   2 -11     1047.78     1099.36     45.54 o 
   4   2 -11     2270.17     2275.40     53.34 o 
   6   2 -11     1022.83      971.52     38.21 o 
   8   2 -11       76.44       99.91     17.90 o 
  10   2 -11      274.11      326.35     25.71 o 
  12   2 -11      127.52      113.11     22.46 o 
  -5   3 -11      433.92      468.89     51.50 o 
  -3   3 -11     1557.31     1500.34     84.11 o 
  -1   3 -11     1083.56     1050.96     65.09 o 
   1   3 -11     1721.95     1719.30     84.13 o 
   3   3 -11     2303.36     2247.19    101.84 o 
   5   3 -11     1143.78     1192.34     42.60 o 
   7   3 -11      814.09      786.12     35.32 o 
   9   3 -11      967.98     1007.06     41.89 o 
  11   3 -11      298.21      347.21     28.32 o 
  -4   4 -11     1179.70     1193.31     75.94 o 
  -2   4 -11     1228.18     1232.77     74.59 o 
   0   4 -11      374.11      344.22     39.30 o 
   2   4 -11      570.16      599.11     47.44 o 
   4   4 -11     1051.52     1020.09     39.17 o 
   6   4 -11      891.66      885.43     36.83 o 
   8   4 -11     1204.39     1201.58     62.38 o 
  10   4 -11     1096.23     1080.51     50.17 o 
  -3   5 -11      742.29      767.24     62.36 o 
  -1   5 -11      795.26      783.58     61.01 o 
   1   5 -11      739.10      791.69     56.94 o 
   3   5 -11      431.58      435.87     26.63 o 
   5   5 -11     1909.35     1907.81     49.19 o 
   7   5 -11     1303.31     1353.70     49.22 o 
   9   5 -11     1549.76     1493.98     53.88 o 
  11   5 -11      289.58      237.27     36.59 o 
  -4   6 -11      707.15      707.56     63.71 o 
  -2   6 -11      828.77      835.08     63.72 o 
   0   6 -11      444.59      474.33     47.43 o 
   2   6 -11     1875.03     1906.61     94.99 o 
   4   6 -11     2613.76     2690.86     76.76 o 
   6   6 -11     1260.55     1272.82     48.15 o 
   8   6 -11     1190.29     1181.44     47.69 o 
  10   6 -11      820.40      762.22     40.33 o 
  -3   7 -11      417.39      443.14     50.14 o 
  -1   7 -11       91.02       92.13     31.16 o 
   1   7 -11      404.05      448.57     46.08 o 
   3   7 -11     1016.87     1010.14     43.43 o 
   5   7 -11      988.41      974.54     34.31 o 
   7   7 -11      617.13      630.34     34.01 o 
   9   7 -11      655.71      603.75     36.08 o 
  -2   8 -11      194.88      230.34     43.36 o 
   0   8 -11      218.32      165.30     37.94 o 
   2   8 -11      239.89      323.84     46.07 o 
   4   8 -11      760.07      738.56     37.05 o 
   6   8 -11      176.35      205.07     24.30 o 
   8   8 -11      193.21      201.31     33.20 o 
   1   9 -11      895.22      906.96     66.43 o 
   3   9 -11      169.09      199.17     37.94 o 
   5   9 -11      150.93      138.20     29.81 o 
  -6   0 -10      621.99      540.81     52.86 o 
  -4   0 -10      864.75      879.90     63.72 o 
  -2   0 -10      935.95      954.61     62.37 o 
   0   0 -10     1698.12     1608.25     78.72 o 
   2   0 -10     2732.27     2687.79    111.42 o 
   4   0 -10     4730.96     4969.01     94.36 o 
   6   0 -10     2784.76     2828.19     72.93 o 
   8   0 -10     2868.40     2820.30     75.24 o 
  10   0 -10      612.74      602.06     31.59 o 
  12   0 -10      865.37      894.97     41.30 o 
  -7   1 -10       34.21       22.13     20.05 o 
  -5   1 -10     1208.44     1223.24     77.30 o 
  -3   1 -10     1490.78     1502.70     57.56 o 
   1   1 -10     3497.52     3693.49    103.85 o 
   3   1 -10     6020.22     6168.85    114.31 o 
   5   1 -10     2579.01     2606.56     43.51 o 
   7   1 -10      223.58      230.68     13.46 o 
   9   1 -10     2473.36     2424.59     48.92 o 
  11   1 -10     1363.15     1365.17     42.66 o 
  13   1 -10      280.50      324.70     24.31 o 
  -6   2 -10      289.13      260.35     33.20 o 
  -4   2 -10      454.04      469.94     34.01 o 
  -2   2 -10     1371.98     1376.18     54.19 o 
   0   2 -10     2787.84     2645.20     81.65 o 
   2   2 -10     2084.05     2112.95     65.76 o 
   4   2 -10     1576.16     1558.22     39.03 o 
   6   2 -10      177.37      193.03     23.14 o 
   8   2 -10     1559.79     1525.03     50.42 o 
  10   2 -10      776.20      709.41     43.38 o 
  12   2 -10      353.19      325.50     27.34 o 
  -5   3 -10     1243.13     1205.62     77.30 o 
  -3   3 -10     1630.24     1511.44     82.76 o 
  -1   3 -10       82.30       67.74     24.39 o 
   1   3 -10      879.56      890.87     56.95 o 
   3   3 -10     3000.84     3035.35     63.26 o 
   5   3 -10      803.94      768.46     25.76 o 
   7   3 -10       31.02       47.57     18.97 o 
   9   3 -10     2189.23     2101.48     65.33 o 
  11   3 -10      555.65      568.89     33.18 o 
  -6   4 -10      204.11      188.34     39.29 o 
  -4   4 -10      164.46      176.14     35.23 o 
  -2   4 -10      293.85      296.76     36.59 o 
   0   4 -10      871.27      831.16     55.59 o 
   2   4 -10      235.15      229.00     29.81 o 
   4   4 -10        5.45       -1.80      8.53 o 
   6   4 -10      936.21      898.23     42.04 o 
   8   4 -10      331.10      324.81     24.31 o 
  10   4 -10        2.30       -6.29     14.28 o 
  12   4 -10      150.73      137.13     24.39 o 
  -5   5 -10      107.62      115.16     36.58 o 
  -3   5 -10      402.79      363.19     42.01 o 
  -1   5 -10      462.40      443.18     43.37 o 
   1   5 -10      271.55      265.59     32.52 o 
   3   5 -10     2189.88     2201.10     63.98 o 
   5   5 -10      813.94      804.08     28.41 o 
   7   5 -10       16.52       18.29     13.41 o 
   9   5 -10      237.66      210.36     40.65 o 
  11   5 -10      234.04      236.65     26.62 o 
  -4   6 -10      297.14      280.49     44.72 o 
  -2   6 -10       49.35       79.93     28.45 o 
   0   6 -10       64.21       66.38     25.74 o 
   2   6 -10       96.14       94.84     25.74 o 
   4   6 -10      821.87      800.85     28.51 o 
   6   6 -10      346.46      338.54     24.31 o 
   8   6 -10       67.31       88.84     19.09 o 
  10   6 -10      122.51      121.49     22.38 o 
  -3   7 -10      147.62      128.71     35.23 o 
  -1   7 -10      481.76      500.10     47.44 o 
   1   7 -10      660.92      657.43     51.51 o 
   3   7 -10      491.59      474.34     28.32 o 
   5   7 -10      933.14      930.83     32.27 o 
   7   7 -10      652.43      701.19     35.70 o 
   9   7 -10      365.81      355.56     28.65 o 
  -2   8 -10      261.04      233.06     40.65 o 
   2   8 -10     1779.97     1788.33     92.27 o 
   4   8 -10     1458.78     1453.49     42.85 o 
   6   8 -10      416.20      414.04     49.46 o 
   8   8 -10      381.05      350.64     28.16 o 
  -1   9 -10      495.08      512.29     52.86 o 
   1   9 -10     1705.32     1644.28     90.90 o 
   3   9 -10      933.76      940.35     41.30 o 
   5   9 -10      464.85      455.40     24.36 o 
   7   9 -10      648.40      690.33     38.63 o 
   0  10 -10      488.07      562.42     55.56 o 
   2  10 -10     1476.59     1368.55     84.09 o 
   4  10 -10      829.04      811.85     39.56 o 
   6  10 -10      150.16      125.92     33.87 o 
  -7   1  -9       31.58        7.98     17.70 o 
  -5   1  -9       61.89       52.09     26.42 o 
  -3   1  -9      215.11      241.96     24.86 o 
  -1   1  -9       17.16        6.77     11.50 o 
   1   1  -9      423.15      418.93     24.92 o 
   3   1  -9      144.02      142.52     10.42 o 
   5   1  -9      705.23      714.81     17.78 o 
   7   1  -9      581.85      589.13     19.32 o 
   9   1  -9      235.38      259.46     14.72 o 
  11   1  -9      235.42      217.43     15.95 o 
  13   1  -9       30.73       17.16     14.32 o 
  -8   2  -9       89.91       40.64     28.45 o 
  -6   2  -9       71.26       44.06     19.09 o 
  -4   2  -9      748.00      708.37     37.86 o 
  -2   2  -9      384.83      383.25     26.34 o 
   0   2  -9      863.62      808.54     35.48 o 
   2   2  -9     1032.75     1005.51     29.48 o 
   4   2  -9      346.72      382.80     14.29 o 
   6   2  -9     2794.20     2861.38     58.14 o 
   8   2  -9     2292.22     2195.94     49.39 o 
  10   2  -9       74.44       90.77     18.87 o 
  12   2  -9      139.58      172.44     24.08 o 
  -7   3  -9      204.76      222.21     42.00 o 
  -5   3  -9     1271.35     1228.78     74.60 o 
  -3   3  -9     1194.23     1171.08     48.43 o 
  -1   3  -9     3361.43     3305.26     93.74 o 
   1   3  -9     3384.14     3378.23    129.20 o 
   3   3  -9     3606.44     3557.27     71.21 o 
   5   3  -9     2475.70     2455.98     54.76 o 
   7   3  -9     1943.17     1961.70     58.34 o 
   9   3  -9     1106.20     1087.63     42.87 o 
  11   3  -9      383.15      427.28     28.93 o 
  13   3  -9      344.60      372.97     29.90 o 
  -6   4  -9     1439.42     1444.54     84.09 o 
  -4   4  -9     1551.71     1486.91     81.40 o 
  -2   4  -9      768.69      734.83     51.52 o 
   0   4  -9     2838.03     2812.91    118.22 o 
   2   4  -9     3506.86     3484.85     70.55 o 
   4   4  -9      781.41      779.16     25.26 o 
   6   4  -9      793.63      797.86     31.59 o 
   8   4  -9     3096.82     2949.70     80.29 o 
  10   4  -9     1186.82     1151.94     45.18 o 
  12   4  -9      340.04      345.74     29.29 o 
  -7   5  -9      279.73      258.81     46.07 o 
  -5   5  -9     1739.41     1748.87     92.26 o 
  -3   5  -9     1442.62     1432.53     78.68 o 
  -1   5  -9      814.96      749.78     52.88 o 
   1   5  -9     2575.72     2500.89    110.03 o 
   3   5  -9     1333.29     1325.21     36.40 o 
   5   5  -9      632.21      634.70     23.71 o 
   7   5  -9     3175.78     3055.24     81.41 o 
   9   5  -9     1488.76     1569.38     54.27 o 
  11   5  -9      851.61      858.62     41.30 o 
  -6   6  -9     1211.36     1270.62     80.01 o 
  -4   6  -9      999.78     1102.35     70.51 o 
  -2   6  -9      351.48      314.40     37.94 o 
   0   6  -9     2306.29     2300.19    107.27 o 
   2   6  -9     2870.27     2900.25     78.53 o 
   4   6  -9     1142.59     1213.29     35.42 o 
   6   6  -9     1645.12     1787.72     63.10 o 
   8   6  -9     3869.32     3782.47     98.52 o 
  10   6  -9     1270.73     1288.58     50.01 o 
  12   6  -9      211.02      207.86     27.59 o 
  -5   7  -9      595.67      615.34     56.93 o 
  -3   7  -9      330.97      360.46     42.01 o 
  -1   7  -9     1102.76     1145.91     67.81 o 
   1   7  -9      209.78      172.08     31.16 o 
   3   7  -9      268.72      277.86     17.39 o 
   5   7  -9      746.47      728.61     27.79 o 
   7   7  -9     1734.67     1713.53     57.35 o 
   9   7  -9      586.40      600.14     34.14 o 
  11   7  -9      307.71      254.27     36.59 o 
  -4   8  -9     1004.02      965.35     69.15 o 
  -2   8  -9      219.60      223.57     37.94 o 
   0   8  -9      503.31      525.87     48.79 o 
   2   8  -9      888.30      915.27     38.40 o 
   4   8  -9      567.63      579.42     24.86 o 
   6   8  -9      597.91      603.43     32.01 o 
   8   8  -9     1073.06     1005.30     44.21 o 
  10   8  -9      372.05      373.62     30.87 o 
  -3   9  -9      538.12      460.80     50.15 o 
  -1   9  -9      379.48      384.86     43.36 o 
   1   9  -9      368.53      387.57     42.01 o 
   3   9  -9     1361.93     1273.57     38.56 o 
   5   9  -9      201.51      196.79     18.88 o 
   7   9  -9      104.59       80.44     19.09 o 
   9   9  -9      129.65      132.11     24.08 o 
  -2  10  -9       65.13       50.13     29.81 o 
   0  10  -9      581.57      534.01     52.86 o 
   2  10  -9      451.26      478.40     47.43 o 
   4  10  -9        3.65       -5.89     11.34 o 
   6  10  -9       14.19        3.64     14.97 o 
   8  10  -9      431.16      397.21     30.48 o 
   1  11  -9      100.89      132.77     35.23 o 
   3  11  -9      142.01      148.38     24.39 o 
   5  11  -9       14.73        5.10     11.52 o 
  -8   0  -8     1355.35     1337.27     77.31 o 
  -6   0  -8     2332.21     2295.85    104.54 o 
  -4   0  -8     1643.39     1783.20     85.50 o 
  -2   0  -8     2256.83     2072.86     91.01 o 
   0   0  -8     1304.11     1294.61     63.78 o 
   2   0  -8     1423.72     1354.07     40.97 o 
   4   0  -8     5059.11     5006.92     91.91 o 
   6   0  -8     7695.28     8001.84    141.22 o 
   8   0  -8     2205.08     2250.28     61.87 o 
  10   0  -8     1248.89     1285.71     45.56 o 
  12   0  -8     1416.64     1421.63     51.95 o 
  14   0  -8      731.48      724.93     40.32 o 
  -7   1  -8     3186.59     3206.76     95.58 o 
  -5   1  -8     1307.94     1291.97     50.35 o 
  -3   1  -8       16.24       17.51     12.34 o 
  -1   1  -8     4806.78     4840.81    126.72 o 
   1   1  -8     7112.36     7113.52    158.45 o 
   3   1  -8      436.40      456.77     12.95 o 
   5   1  -8     1858.71     1902.74     29.92 o 
   7   1  -8     8823.17     9028.68    134.81 o 
   9   1  -8     1257.41     1263.81     30.75 o 
  11   1  -8      226.60      244.63     15.77 o 
  13   1  -8     1048.31     1052.59     32.18 o 
  -8   2  -8       26.72        9.48     25.74 o 
  -6   2  -8      945.51      982.13     67.80 o 
  -4   2  -8     1913.09     1922.05     65.74 o 
  -2   2  -8     2038.03     2000.29     62.89 o 
   0   2  -8     1648.86     1677.94     54.72 o 
   2   2  -8     4731.23     4892.57     81.51 o 
   4   2  -8     4735.70     4702.32     73.98 o 
   6   2  -8     4502.51     4575.17     72.14 o 
   8   2  -8        8.58       16.40      8.32 o 
  10   2  -8      698.12      701.07     31.90 o 
  12   2  -8     1382.84     1304.77     50.40 o 
  -7   3  -8      716.10      707.60     55.58 o 
  -5   3  -8     1353.71     1272.38     71.89 o 
  -3   3  -8       99.04      119.91     18.20 o 
  -1   3  -8     4337.12     4166.76    112.17 o 
   1   3  -8     3214.30     3136.59     78.24 o 
   3   3  -8      752.48      782.52     23.12 o 
   5   3  -8     1010.99     1017.05     23.43 o 
   7   3  -8     1417.93     1451.39     46.35 o 
   9   3  -8      450.79      447.41     26.24 o 
  11   3  -8      325.06      322.85     26.70 o 
  13   3  -8      395.84      396.61     30.62 o 
  -8   4  -8      197.85      120.59     33.87 o 
  -6   4  -8        4.73       -6.77     20.32 o 
  -4   4  -8      267.45      288.63     35.23 o 
  -2   4  -8     1479.23     1473.61     73.27 o 
   0   4  -8      644.68      620.93     42.03 o 
   2   4  -8      511.09      500.49     18.97 o 
   4   4  -8      269.06      276.95     16.73 o 
   6   4  -8     1779.78     1814.41     52.15 o 
   8   4  -8      395.18      426.87     25.27 o 
  10   4  -8      347.12      368.67     25.66 o 
  12   4  -8      246.82      278.31     46.75 o 
  -7   5  -8      285.64      333.34     47.43 o 
  -5   5  -8      150.42      130.07     31.16 o 
  -3   5  -8      374.47      359.13     37.95 o 
  -1   5  -8      741.20      706.38     48.81 o 
   1   5  -8     1177.00     1187.66     43.41 o 
   3   5  -8       66.38       67.93     10.30 o 
   5   5  -8     1750.95     1755.70     42.76 o 
   7   5  -8     2630.37     2578.82     71.74 o 
   9   5  -8       62.13       62.17     16.93 o 
  11   5  -8       14.29       -4.81     14.64 o 
  -6   6  -8      120.57       79.94     31.16 o 
  -4   6  -8       53.70       28.45     23.03 o 
  -2   6  -8      481.53      486.58     43.37 o 
   0   6  -8      761.24      820.27     52.88 o 
   2   6  -8      416.59      449.01     19.36 o 
   4   6  -8      754.87      732.80     27.64 o 
   6   6  -8      216.86      223.27     19.85 o 
   8   6  -8     1009.71     1024.57     41.90 o 
  10   6  -8       41.32       47.05     17.55 o 
  12   6  -8        3.88       12.19     17.24 o 
  -7   7  -8       11.59        6.77     27.09 o 
  -5   7  -8      462.02      483.82     47.43 o 
  -3   7  -8      547.69      588.24     50.15 o 
  -1   7  -8      290.95      276.44     33.88 o 
   1   7  -8      337.45      344.22     35.23 o 
   3   7  -8     1006.60     1016.09     31.24 o 
   5   7  -8     1197.16     1204.81     35.42 o 
   7   7  -8      392.59      362.59     25.27 o 
   9   7  -8      292.77      281.75     26.42 o 
  11   7  -8      327.90      365.63     31.24 o 
  -6   8  -8      510.36      510.93     51.50 o 
  -4   8  -8      541.83      543.49     50.15 o 
  -2   8  -8      200.50      245.25     37.94 o 
   0   8  -8     1413.51     1410.82     77.32 o 
   2   8  -8     1520.30     1532.95     40.94 o 
   4   8  -8      681.33      650.42     29.65 o 
   6   8  -8     1972.79     1981.18     62.03 o 
   8   8  -8     1491.75     1560.16     55.81 o 
  10   8  -8      197.82      163.16     25.05 o 
  -5   9  -8      518.94      554.31     55.57 o 
  -3   9  -8      460.16      509.57     48.79 o 
  -1   9  -8      193.14      239.82     37.94 o 
   1   9  -8     1154.02     1208.34     71.88 o 
   3   9  -8     1939.65     1952.03     50.09 o 
   5   9  -8     1453.91     1531.51     43.12 o 
   7   9  -8     1232.55     1201.14     47.69 o 
   9   9  -8      415.02      351.67     28.56 o 
  -4  10  -8      188.33      159.88     39.29 o 
  -2  10  -8      125.96      150.39     36.58 o 
   0  10  -8     1256.75     1299.23     78.66 o 
   2  10  -8     1679.10     1726.62     46.61 o 
   4  10  -8      899.28      819.18     39.71 o 
   6  10  -8      985.17      951.49     41.63 o 
   8  10  -8      809.77      824.35     40.92 o 
  -1  11  -8      780.72      856.72     65.07 o 
   1  11  -8     1758.80     1729.80     94.97 o 
   3  11  -8     1461.10     1463.05     49.35 o 
   5  11  -8      679.84      697.26     30.04 o 
   7  11  -8      774.35      731.98     38.60 o 
   2  12  -8      765.14      768.59     61.00 o 
   4  12  -8      156.71      170.81     19.68 o 
  -7   1  -7       37.14       46.06     16.29 o 
  -5   1  -7      105.15      121.56     17.70 o 
  -3   1  -7       51.52       39.97     12.45 o 
  -1   1  -7      641.03      607.04     28.27 o 
   1   1  -7       48.71       65.60      8.16 o 
   3   1  -7     2405.31     2724.09     41.30 o 
   5   1  -7      357.91      363.29     11.29 o 
   7   1  -7      615.48      663.82     19.19 o 
   9   1  -7      423.71      405.66     16.68 o 
  11   1  -7      352.67      330.10     17.11 o 
  13   1  -7      119.10      105.48     14.29 o 
  -8   2  -7      402.57      422.72     30.17 o 
  -6   2  -7      164.58      207.44     48.10 o 
  -4   2  -7       41.41       31.06     12.91 o 
  -2   2  -7     2226.54     2286.53     67.72 o 
   0   2  -7     2936.15     3080.52     61.97 o 
   2   2  -7     2207.05     2258.45     40.49 o 
   4   2  -7      702.31      688.50     20.33 o 
   6   2  -7     2336.92     2248.47     40.51 o 
   8   2  -7     2796.87     2807.22     57.54 o 
  10   2  -7     1013.12      946.82     26.51 o 
  12   2  -7      116.16      141.85     16.86 o 
  14   2  -7      281.03      313.55     29.90 o 
  -7   3  -7      394.11      406.56     42.01 o 
  -5   3  -7     1120.63     1156.91     65.10 o 
  -3   3  -7     1096.73     1082.08     42.20 o 
  -1   3  -7     3092.70     2963.97    116.98 o 
   1   3  -7     8038.72     8320.26    143.51 o 
   3   3  -7     2608.50     2652.08     54.24 o 
   5   3  -7     3930.87     4011.88     64.10 o 
   7   3  -7     4014.56     3997.78     75.45 o 
   9   3  -7      674.73      647.94     30.88 o 
  11   3  -7      734.08      772.44     37.05 o 
  13   3  -7      323.69      381.37     30.48 o 
  -8   4  -7      366.44      397.05     42.01 o 
  -6   4  -7     1347.21     1287.27     73.25 o 
  -4   4  -7     1191.54     1227.58     66.47 o 
  -2   4  -7     4134.40     4146.91    152.48 o 
   0   4  -7     5951.94     5973.38    140.62 o 
   2   4  -7     2511.16     2582.17     53.13 o 
   4   4  -7     3081.09     3124.04     63.42 o 
   6   4  -7     4589.46     4424.95     84.48 o 
   8   4  -7     2157.73     2083.35     59.32 o 
  10   4  -7     1655.90     1602.01     60.38 o 
  12   4  -7     1491.36     1475.42     55.81 o 
  -7   5  -7     1319.31     1272.19     75.95 o 
  -5   5  -7     1513.26     1558.87     81.40 o 
  -3   5  -7     3619.50     3409.63    134.64 o 
  -1   5  -7     3830.81     3884.01    148.34 o 
   1   5  -7     2221.61     2127.64     46.43 o 
   3   5  -7     2645.33     2625.39     55.23 o 
   5   5  -7     1994.09     1986.64     45.83 o 
   7   5  -7     1136.86     1166.86    111.90 o 
   9   5  -7     1779.51     1712.10     55.43 o 
  11   5  -7     1376.41     1300.17     50.59 o 
  13   5  -7      862.03      875.75     61.00 o 
  -8   6  -7      646.20      600.45     54.22 o 
  -6   6  -7     1167.88     1091.68     67.81 o 
  -4   6  -7      836.38      870.44     58.30 o 
  -2   6  -7     2267.74     2314.10    105.93 o 
   0   6  -7     3171.21     3129.27     80.15 o 
   2   6  -7     1689.10     1752.45     41.70 o 
   4   6  -7     1274.83     1264.27     34.65 o 
   6   6  -7     3799.18     3803.18     79.33 o 
   8   6  -7      511.35      559.01     31.85 o 
  10   6  -7     1285.41     1333.63     50.98 o 
  12   6  -7     1187.75     1218.11     51.67 o 
  -7   7  -7     1033.58     1007.41     69.15 o 
  -5   7  -7      768.29      772.72     56.94 o 
  -3   7  -7      226.99      252.03     35.23 o 
  -1   7  -7     1058.78     1015.82     61.03 o 
   1   7  -7     3275.49     3185.80     66.06 o 
   3   7  -7      453.67      400.97     18.30 o 
   5   7  -7      650.49      634.80     23.71 o 
   7   7  -7     1700.10     1675.51     55.64 o 
   9   7  -7     1250.69     1366.68     75.95 o 
  11   7  -7      621.44      641.81     36.67 o 
  -6   8  -7      317.66      333.35     42.01 o 
  -4   8  -7      164.84      172.07     35.23 o 
  -2   8  -7     2738.89     2756.02    120.89 o 
   0   8  -7     1310.62     1296.84     71.90 o 
   2   8  -7       80.26       83.48     12.36 o 
   4   8  -7      292.27      281.21     17.31 o 
   6   8  -7     2432.51     2337.37     66.89 o 
   8   8  -7      575.03      586.86     32.81 o 
  10   8  -7      193.86      171.69     40.65 o 
  -5   9  -7      408.15      386.22     46.08 o 
  -3   9  -7     1097.58     1065.85     67.80 o 
  -1   9  -7      879.51      831.13     58.30 o 
   1   9  -7      789.26      753.11     27.39 o 
   3   9  -7      910.87      915.42     30.60 o 
   5   9  -7     1680.86     1596.89     43.69 o 
   7   9  -7      227.78      212.65     23.72 o 
   9   9  -7      146.55      110.56     21.48 o 
  -4  10  -7       11.45      -12.19     23.03 o 
  -2  10  -7      226.05      242.54     39.29 o 
   0  10  -7      251.47      246.61     37.94 o 
   2  10  -7      395.39      359.60     20.60 o 
   4  10  -7      396.98      376.68     21.26 o 
   6  10  -7      192.97      195.37     23.34 o 
   8  10  -7       53.12       13.25     16.93 o 
  -3  11  -7       80.22       93.48     35.22 o 
  -1  11  -7      604.75      603.15     54.22 o 
   1  11  -7        3.52       14.78     15.61 o 
   3  11  -7       32.03       52.32     13.76 o 
   5  11  -7      109.91       76.54     15.29 o 
   7  11  -7      218.11      224.54     31.16 o 
   0  12  -7      308.00      322.50     43.36 o 
   2  12  -7      234.14      232.97     20.93 o 
   4  12  -7       71.60       69.40     17.95 o 
   6  12  -7      131.73      111.31     22.05 o 
  -8   0  -6     2455.97     2465.81    108.63 o 
  -6   0  -6    12920.47    12394.81    403.82 o 
  -4   0  -6     9164.88     9523.22    301.50 o 
  -2   0  -6     1391.18     1439.00     67.88 o 
   0   0  -6    10942.95    10838.53    349.18 o 
   2   0  -6     3205.12     2992.48     56.04 o 
   4   0  -6     2949.97     3006.83     57.30 o 
   6   0  -6     7779.21     7951.46    165.94 o 
   8   0  -6     4921.19     4866.51    111.18 o 
  10   0  -6     3541.33     3362.90     85.96 o 
  12   0  -6      549.29      568.10     32.01 o 
  14   0  -6      491.81      501.45     34.56 o 
  -7   1  -6     3894.11     3790.28    102.90 o 
  -5   1  -6     1602.35     1752.92     56.62 o 
  -3   1  -6     3982.65     4035.29    102.10 o 
  -1   1  -6     5397.85     5265.65    125.61 o 
   1   1  -6     1864.67     1867.27     33.73 o 
   3   1  -6     3191.05     3039.04     40.56 o 
   5   1  -6    11233.09    11286.87    147.26 o 
   7   1  -6     3492.94     3428.79     57.60 o 
   9   1  -6     1625.69     1734.14     36.46 o 
  11   1  -6     1542.99     1577.12     37.00 o 
  13   1  -6     1223.45     1221.35     34.65 o 
  -8   2  -6     1839.51     1822.47     89.56 o 
  -6   2  -6     1952.36     1931.46     63.83 o 
  -4   2  -6      916.46      866.91     34.99 o 
  -2   2  -6     2173.49     2171.71     65.34 o 
   0   2  -6     7139.75     7345.55    134.64 o 
   2   2  -6     2685.82     2550.94     44.02 o 
   4   2  -6     1641.95     1675.75     30.84 o 
   6   2  -6     6766.23     6881.68    103.13 o 
   8   2  -6     3245.66     3287.01     57.20 o 
  10   2  -6      527.13      547.33     19.62 o 
  12   2  -6      162.44      164.47     21.20 o 
  14   2  -6      639.07      630.21     29.34 o 
  -7   3  -6      274.39      219.52     32.52 o 
  -5   3  -6      123.13       69.10     21.68 o 
  -3   3  -6     5309.93     5316.94    186.87 o 
  -1   3  -6     4826.52     4836.32    109.17 o 
   1   3  -6      757.98      795.89     21.74 o 
   3   3  -6      816.12      760.66     17.24 o 
   5   3  -6     9929.26     9812.88    142.64 o 
   7   3  -6     1016.59      996.36     26.68 o 
   9   3  -6      273.66      246.14     15.22 o 
  11   3  -6      421.37      446.65     28.56 o 
  13   3  -6      579.73      597.70     35.85 o 
  -8   4  -6      184.94      226.27     35.23 o 
  -6   4  -6     1436.10     1459.79     74.62 o 
  -4   4  -6     2061.32     1937.78     84.19 o 
  -2   4  -6        5.67       13.55     13.55 o 
   0   4  -6     5773.54     5913.19    135.14 o 
   2   4  -6     5368.27     5516.48     98.37 o 
   4   4  -6      888.65      905.40     19.05 o 
   6   4  -6      858.42      906.07     26.15 o 
   8   4  -6     2241.17     2183.67     61.26 o 
  10   4  -6      894.19      945.90     38.75 o 
  12   4  -6       59.47       75.27     19.48 o 
  -7   5  -6       75.87       78.58     25.74 o 
  -5   5  -6       96.45      107.03     25.74 o 
  -3   5  -6       19.73       16.26     16.26 o 
  -1   5  -6      161.05      176.00     13.99 o 
   1   5  -6      128.54      128.56     10.62 o 
   3   5  -6       11.09       13.55      7.66 o 
   5   5  -6      496.33      547.30     20.26 o 
   7   5  -6      264.20      232.95     18.88 o 
   9   5  -6      708.64      717.05     33.39 o 
  11   5  -6      412.74      411.90     28.70 o 
  13   5  -6      156.07      178.58     25.27 o 
  -8   6  -6       91.05       69.10     27.10 o 
  -6   6  -6      172.29      192.40     32.52 o 
  -4   6  -6      441.28      437.77     39.30 o 
  -2   6  -6     1274.62     1344.51     67.84 o 
   0   6  -6        4.83       10.54      8.46 o 
   2   6  -6      614.19      642.86     21.54 o 
   4   6  -6     1263.14     1346.66     34.89 o 
   6   6  -6      587.42      561.39     21.54 o 
   8   6  -6      817.45      804.75     44.74 o 
  10   6  -6      117.14      151.16     29.81 o 
  12   6  -6      108.68      139.59     29.81 o 
  -7   7  -6      359.29      368.60     43.36 o 
  -5   7  -6      580.40      562.52     46.09 o 
  -3   7  -6      127.56      116.52     27.10 o 
  -1   7  -6      669.55      650.90     28.00 o 
   1   7  -6     1009.70      987.04     28.52 o 
   3   7  -6      728.70      748.98     24.65 o 
   5   7  -6      907.14      909.79     28.57 o 
   7   7  -6     1337.67     1282.67     45.77 o 
   9   7  -6      243.10      243.46     23.44 o 
  11   7  -6      316.93      279.68     56.91 o 
  -8   8  -6     1269.34     1225.90     77.30 o 
  -6   8  -6      328.90      337.42     42.01 o 
  -4   8  -6      407.79      403.86     40.66 o 
  -2   8  -6     3011.28     2950.16    120.94 o 
   0   8  -6     1431.80     1436.91     46.54 o 
   2   8  -6      307.23      286.96     16.28 o 
   4   8  -6     2838.82     2855.71     75.25 o 
   6   8  -6     3125.77     3222.89     71.60 o 
   8   8  -6      545.87      520.25     30.09 o 
  10   8  -6      850.41      885.10     42.46 o 
  -7   9  -6     1246.85     1247.59     78.65 o 
  -5   9  -6      888.26      825.66     59.65 o 
  -3   9  -6      451.40      483.84     44.72 o 
  -1   9  -6      609.94      596.43     47.44 o 
   1   9  -6      567.71      578.94     22.63 o 
   3   9  -6      988.97     1036.76     32.39 o 
   5   9  -6     1781.73     1754.40     45.96 o 
   7   9  -6     1271.47     1237.71     46.73 o 
   9   9  -6     1190.24     1195.91     48.65 o 
  11   9  -6      540.74      558.77     36.81 o 
  -6  10  -6      401.86      359.11     46.08 o 
  -4  10  -6      871.99      833.77     63.72 o 
  -2  10  -6     1126.53     1069.96     67.80 o 
   0  10  -6      669.71      674.42     32.81 o 
   2  10  -6      331.12      338.93     19.45 o 
   4  10  -6     2775.63     2774.63     63.70 o 
   6  10  -6     3010.53     2939.30     81.62 o 
   8  10  -6      520.59      561.22     32.80 o 
  10  10  -6      483.55      452.83     33.38 o 
  -5  11  -6      193.90      151.75     37.94 o 
  -3  11  -6      471.48      445.88     48.79 o 
  -1  11  -6     1203.67     1235.44     75.94 o 
   1  11  -6     1230.45     1177.15     99.00 o 
   3  11  -6     1478.61     1536.37     43.64 o 
   5  11  -6     1842.90     1806.63     49.56 o 
   7  11  -6      548.59      525.77     32.42 o 
  -2  12  -6     1657.07     1622.43     93.60 o 
   0  12  -6      859.87      857.97     41.89 o 
   2  12  -6      469.10      475.92     32.09 o 
   4  12  -6     1155.67     1172.30     46.59 o 
   6  12  -6      767.45      829.72     39.95 o 
   1  13  -6      366.32      341.87     30.08 o 
   3  13  -6      170.50      185.46     37.94 o 
  -7   1  -5      294.90      301.70     23.00 o 
  -5   1  -5      173.71      198.18     16.29 o 
  -3   1  -5      484.22      540.18     24.43 o 
  -1   1  -5      469.90      488.77     20.60 o 
   1   1  -5      292.46      301.24      9.42 o 
   3   1  -5      816.53      896.23     15.12 o 
   5   1  -5     3025.03     3457.16     49.10 o 
   7   1  -5      647.05      697.74     18.44 o 
   9   1  -5       42.97       37.85      8.21 o 
  11   1  -5      601.52      611.64     21.76 o 
  13   1  -5      307.12      249.62     25.43 o 
  -8   2  -5      677.32      634.42     46.09 o 
  -6   2  -5      562.85      582.22     28.76 o 
  -4   2  -5      226.37      270.77     19.65 o 
  -2   2  -5     1498.80     1404.34     42.73 o 
   0   2  -5     3523.57     3587.29     68.15 o 
   2   2  -5     2684.17     2686.92     42.58 o 
   4   2  -5     6869.66     6959.49    101.50 o 
   6   2  -5     1178.91     1248.38     21.97 o 
   8   2  -5      747.43      740.38     20.31 o 
  10   2  -5     3175.20     3127.55     57.34 o 
  12   2  -5      423.31      421.78     22.36 o 
  14   2  -5       31.86       17.04     13.46 o 
  -7   3  -5      554.74      561.17     42.02 o 
  -5   3  -5       42.43       52.84     17.61 o 
  -3   3  -5     2876.36     2886.56    111.54 o 
  -1   3  -5     4242.94     4256.59     98.29 o 
   1   3  -5     3348.84     3368.94     60.29 o 
   3   3  -5     8222.56     8495.65    121.71 o 
   5   3  -5     5643.91     5894.02     88.69 o 
   7   3  -5     1519.81     1486.15     34.28 o 
   9   3  -5     1605.74     1620.37     39.38 o 
  11   3  -5      671.11      691.21     26.29 o 
  13   3  -5      335.16      367.25     30.48 o 
  -8   4  -5     1105.91     1068.62     62.38 o 
  -6   4  -5      127.49      115.17     23.03 o 
  -4   4  -5     2524.63     2607.93    104.64 o 
  -2   4  -5     7484.70     7810.67    186.93 o 
   0   4  -5     7737.00     7762.57    132.32 o 
   2   4  -5     4789.56     4794.11     85.26 o 
   4   4  -5    10477.40    10600.30    151.06 o 
   6   4  -5     3995.55     3909.71     62.51 o 
   8   4  -5     1492.24     1513.03     51.47 o 
  10   4  -5     2370.82     2228.99     66.07 o 
  12   4  -5     2217.28     2136.98     68.50 o 
  -7   5  -5     1784.77     1842.89     84.14 o 
  -5   5  -5      918.64      863.83     50.18 o 
  -3   5  -5     4334.55     4274.51    156.65 o 
  -1   5  -5    16329.66    16409.88    343.85 o 
   1   5  -5     2231.52     2216.81     46.82 o 
   3   5  -5     1295.93     1245.89     30.19 o 
   5   5  -5     8842.96     8919.52    156.65 o 
   7   5  -5     1612.81     1599.68     48.69 o 
   9   5  -5      878.08      846.82     44.75 o 
  11   5  -5     1328.12     1339.78     50.72 o 
  13   5  -5      934.31      909.46     44.51 o 
  -8   6  -5     1309.60     1458.00     77.31 o 
  -6   6  -5      396.82      379.47     37.95 o 
  -4   6  -5     3250.70     3268.61    127.81 o 
  -2   6  -5     3835.89     3765.83     94.96 o 
   0   6  -5      767.31      727.43     22.41 o 
   2   6  -5     1608.23     1599.41     37.95 o 
   4   6  -5     7260.86     7273.42    130.74 o 
   6   6  -5      566.15      607.59     22.00 o 
   8   6  -5      518.39      556.84     29.13 o 
  10   6  -5      885.82      932.07     41.09 o 
  12   6  -5     1261.90     1289.63     53.16 o 
  -7   7  -5     1923.58     2005.74     96.35 o 
  -5   7  -5      740.68      657.52     48.81 o 
  -3   7  -5     2208.99     2295.08    103.21 o 
  -1   7  -5     2263.56     2160.99     61.88 o 
   1   7  -5     1622.57     1684.59     38.87 o 
   3   7  -5     3228.58     3216.09     65.36 o 
   5   7  -5     1352.05     1307.05     34.88 o 
   7   7  -5     1096.32     1066.31     38.22 o 
   9   7  -5     1090.59     1133.48     44.79 o 
  11   7  -5     1157.71     1132.82     49.21 o 
  -8   8  -5      710.64      675.04     55.58 o 
  -6   8  -5      314.59      314.38     39.30 o 
  -4   8  -5     1102.02     1074.11     65.10 o 
  -2   8  -5     1850.94     1792.72     55.05 o 
   0   8  -5     2098.20     2132.99     62.45 o 
   2   8  -5      544.90      577.21     22.00 o 
   4   8  -5     1644.99     1669.84     41.01 o 
   6   8  -5      690.14      620.15     23.90 o 
   8   8  -5      953.24      945.49     61.02 o 
  10   8  -5     1184.94     1163.30     48.25 o 
  -7   9  -5      108.85      126.00     33.87 o 
  -5   9  -5      147.21      119.23     29.81 o 
  -3   9  -5     1089.99     1110.69     66.45 o 
  -1   9  -5     2841.10     2795.82     77.77 o 
   1   9  -5     1605.37     1593.09     40.20 o 
   3   9  -5      215.47      225.90     15.15 o 
   5   9  -5     1985.21     1954.17     48.34 o 
   7   9  -5     1272.63     1224.47     46.33 o 
   9   9  -5       57.66       66.78     19.20 o 
  11   9  -5      112.63      124.53     23.72 o 
  -6  10  -5      209.30      185.63     37.94 o 
  -4  10  -5       29.72       28.45     24.39 o 
  -2  10  -5      216.78      197.83     33.87 o 
   0  10  -5      237.00      222.24     22.38 o 
   2  10  -5       95.40       71.53     11.92 o 
   4  10  -5     1177.73     1104.48     34.45 o 
   6  10  -5      147.44      165.16     28.71 o 
   8  10  -5       50.51       27.25     16.58 o 
  10  10  -5      123.17      152.80     33.87 o 
  -5  11  -5      294.07      307.59     42.01 o 
  -3  11  -5      141.75      126.00     32.52 o 
  -1  11  -5       69.09       68.17     16.93 o 
   1  11  -5      697.77      655.94     25.93 o 
   3  11  -5      227.00      236.66     24.06 o 
   5  11  -5      158.05      167.08     18.62 o 
   7  11  -5       15.77        0.63     14.27 o 
   9  11  -5       44.59       39.22     19.84 o 
  -4  12  -5      170.82      166.65     37.94 o 
  -2  12  -5      244.36      300.81     46.07 o 
   0  12  -5      330.40      346.72     27.59 o 
   2  12  -5      199.96      195.26     24.42 o 
   4  12  -5       74.83       48.77     18.20 o 
   6  12  -5       93.18       99.44     19.20 o 
  -1  13  -5      284.82      294.66     30.49 o 
   1  13  -5      215.40      267.35     26.69 o 
   3  13  -5      762.80      787.71     42.02 o 
   5  13  -5      344.98      338.08     37.94 o 
  -8   0  -4     2351.24     2362.99     95.06 o 
  -6   0  -4     2257.84     2241.63     86.95 o 
  -4   0  -4    40690.03    44010.26   1288.15 o 
  -2   0  -4    51213.78    55457.28   1613.91 o 
   0   0  -4     2986.83     3136.99     99.65 o 
   2   0  -4     1056.46     1164.33     24.46 o 
   4   0  -4    16245.29    16645.10    273.55 o 
   6   0  -4     5764.10     5657.30    121.29 o 
   8   0  -4     1695.10     1653.00     47.34 o 
  10   0  -4     1880.92     1942.33     56.96 o 
  12   0  -4     2850.61     2892.63     80.61 o 
  14   0  -4      409.60      478.37     46.08 o 
  -7   1  -4     1856.84     1902.69     58.56 o 
  -5   1  -4    17978.89    17870.89    394.13 o 
  -3   1  -4    12394.30    12454.53    272.09 o 
  -1   1  -4      815.70      736.04     23.99 o 
   1   1  -4     5465.96     5586.00     86.58 o 
   3   1  -4    29201.20    29924.98    410.35 o 
   5   1  -4      872.71      830.41     15.91 o 
   7   1  -4     1199.50     1238.43     26.29 o 
   9   1  -4     7273.75     7052.67    108.60 o 
  11   1  -4     3313.60     3290.91     61.02 o 
  13   1  -4        1.71        1.67     10.13 o 
  -8   2  -4     2030.76     2140.84     89.60 o 
  -6   2  -4       28.34       42.41     10.99 o 
  -4   2  -4     6022.48     6242.26    153.70 o 
  -2   2  -4     5985.23     5802.87    130.31 o 
   0   2  -4     2844.32     2791.73     44.13 o 
   2   2  -4      285.50      296.55      8.41 o 
   4   2  -4    10256.28    10569.93    151.29 o 
   6   2  -4     2401.36     2232.97     34.65 o 
   8   2  -4     2269.08     2164.18     40.74 o 
  10   2  -4      827.09      823.31     23.97 o 
  12   2  -4      225.74      239.68     18.65 o 
  14   2  -4      283.67      279.56     40.46 o 
  -7   3  -4      716.07      752.45     47.45 o 
  -3   3  -4     4476.39     4432.04     94.58 o 
  -1   3  -4     1715.32     1689.82     43.71 o 
   1   3  -4     6898.34     6858.13    121.64 o 
   3   3  -4    13394.49    13442.54    187.81 o 
   5   3  -4      893.45      885.04     17.99 o 
   7   3  -4     2514.14     2527.52     76.37 o 
   9   3  -4     3025.51     3038.87     61.75 o 
  11   3  -4     1354.69     1329.33     38.37 o 
  13   3  -4       30.40       30.37     13.54 o 
  -8   4  -4      602.12      569.31     43.38 o 
  -6   4  -4       93.21       97.55     21.68 o 
  -4   4  -4     1848.97     1867.43     78.77 o 
  -2   4  -4     3393.66     3190.01     72.89 o 
   0   4  -4     2796.14     2922.66     54.42 o 
   2   4  -4     2924.51     3282.75     61.81 o 
   4   4  -4     6687.34     6894.11    100.93 o 
   6   4  -4     1576.88     1544.90     28.59 o 
   8   4  -4      238.03      242.37     13.92 o 
  10   4  -4      609.80      553.92     22.34 o 
  12   4  -4      858.56      891.77     41.22 o 
  -7   5  -4      875.36      847.45     52.88 o 
  -5   5  -4     1811.05     1793.41     81.46 o 
  -3   5  -4     1178.47     1143.34     37.99 o 
  -1   5  -4     3145.24     3166.36     77.53 o 
   1   5  -4      765.21      811.38     22.02 o 
   3   5  -4     3267.58     3347.62     63.86 o 
   5   5  -4     1609.44     1644.13     37.79 o 
   7   5  -4      162.28      184.24     34.55 o 
   9   5  -4      995.98      953.97     38.21 o 
  11   5  -4       93.60       95.63     25.06 o 
  13   5  -4      124.35      133.76     27.10 o 
  -8   6  -4       57.36       79.93     24.39 o 
  -6   6  -4      174.66      150.40     27.10 o 
  -4   6  -4      154.34      166.66     25.74 o 
  -2   6  -4      543.29      560.52     23.12 o 
   0   6  -4      452.96      454.56     16.20 o 
   2   6  -4     1455.49     1601.60     36.82 o 
   4   6  -4       51.71       49.04      8.06 o 
   6   6  -4      180.27      196.76     13.15 o 
   8   6  -4       23.55       12.51     12.02 o 
  10   6  -4      451.07      487.55     29.66 o 
  12   6  -4      105.71      109.35     22.50 o 
  -7   7  -4      385.08      378.10     39.30 o 
  -5   7  -4      106.91      143.62     28.45 o 
  -3   7  -4     1149.59     1130.76     38.13 o 
  -1   7  -4     1488.76     1375.88     42.68 o 
   1   7  -4      425.38      420.46     16.33 o 
   3   7  -4      511.70      478.47     18.33 o 
   5   7  -4     1758.88     1721.95     41.34 o 
   7   7  -4     1521.73     1501.67     49.07 o 
   9   7  -4      204.69      208.34     22.50 o 
  11   7  -4      177.27      182.88     37.94 o 
  -8   8  -4      359.31      416.02     43.36 o 
  -6   8  -4     2705.42     2710.93    119.52 o 
  -4   8  -4     1976.25     1971.10     90.95 o 
  -2   8  -4     1761.41     1783.37     52.75 o 
   0   8  -4     1919.91     1901.68     42.78 o 
   2   8  -4     1898.72     1932.97     43.64 o 
   4   8  -4     1965.97     1937.81     47.63 o 
   6   8  -4      814.71      830.76     27.83 o 
   8   8  -4     1608.25     1623.69     54.46 o 
  10   8  -4     1546.98     1638.79     58.85 o 
  12   8  -4      127.76      123.69     26.42 o 
  -7   9  -4      632.90      611.31     51.51 o 
  -5   9  -4     1064.24     1059.09     63.74 o 
  -3   9  -4     3137.89     3101.25     84.74 o 
  -1   9  -4     2163.96     2137.90     62.45 o 
   1   9  -4     1372.31     1319.92     34.02 o 
   3   9  -4      691.38      656.40     24.30 o 
   5   9  -4     2132.35     2187.75     52.52 o 
   7   9  -4     1302.31     1343.97     47.12 o 
   9   9  -4     1221.11     1183.31     47.40 o 
  11   9  -4     1045.03     1029.47     54.91 o 
  -6  10  -4      157.01      121.94     32.52 o 
  -4  10  -4     2052.42     2053.56     99.08 o 
  -2  10  -4     1796.53     1835.68     59.89 o 
   0  10  -4      177.99      177.30     19.85 o 
   2  10  -4     1112.24     1126.45     32.71 o 
   4  10  -4     1630.37     1707.94     44.25 o 
   6  10  -4     1080.88     1032.28     33.77 o 
   8  10  -4     1620.22     1595.26     56.78 o 
  10  10  -4     1085.88     1232.00     57.63 o 
  -5  11  -4      388.64      388.93     44.72 o 
  -3  11  -4      715.77      729.30     56.93 o 
  -1  11  -4     1644.62     1613.33     55.25 o 
   1  11  -4      765.52      717.36     35.31 o 
   3  11  -4     1638.91     1553.03     42.43 o 
   5  11  -4     2156.51     2143.23     54.40 o 
   7  11  -4      746.69      847.56     42.02 o 
   9  11  -4      465.76      477.14     32.54 o 
  -4  12  -4      750.35      791.64     62.36 o 
  -2  12  -4     1604.69     1617.16     57.93 o 
   0  12  -4     1329.63     1330.29     51.55 o 
   2  12  -4     1270.36     1234.42     49.76 o 
   4  12  -4     1616.39     1640.70     60.77 o 
   6  12  -4      438.01      462.00     37.27 o 
  -3  13  -4     1222.70     1205.52     80.01 o 
  -1  13  -4     1230.81     1179.58     50.97 o 
   1  13  -4      350.06      387.12     31.04 o 
   3  13  -4      572.93      537.77     37.95 o 
   5  13  -4      330.69      326.57     43.36 o 
  -7   1  -3      161.83      162.57     13.87 o 
  -5   1  -3      675.23      647.97     20.84 o 
  -3   1  -3     2035.13     2060.63     52.91 o 
  -1   1  -3     1250.38     1328.28     36.53 o 
   1   1  -3     3505.75     3570.71     47.23 o 
   3   1  -3     1714.04     1729.94     25.30 o 
   5   1  -3     1400.89     1485.76     27.19 o 
   7   1  -3     2858.83     2966.94     50.17 o 
   9   1  -3      419.91      437.03     16.24 o 
  11   1  -3       49.07       73.73     10.63 o 
  13   1  -3      351.41      341.83     21.88 o 
  -8   2  -3       83.13       86.71     18.97 o 
  -6   2  -3     1339.50     1268.25     39.82 o 
  -4   2  -3     2935.97     2904.56     56.60 o 
  -2   2  -3      214.37      255.98     16.57 o 
   0   2  -3      702.39      713.86     16.83 o 
   2   2  -3     7571.38     7670.84    110.20 o 
   4   2  -3     3075.66     3039.07     47.02 o 
   6   2  -3     1731.30     1658.15     30.54 o 
   8   2  -3      910.91      838.16     21.41 o 
  10   2  -3      844.90      868.96     28.16 o 
  12   2  -3      906.32      877.10     31.55 o 
  14   2  -3      170.66      140.70     23.89 o 
  -7   3  -3      418.77      437.78     32.53 o 
  -5   3  -3      970.85     1005.22     51.55 o 
  -3   3  -3     1694.19     1677.14     43.48 o 
  -1   3  -3      646.36      604.97     19.23 o 
   1   3  -3      659.38      629.48     16.63 o 
   3   3  -3    16933.05    17598.93    242.54 o 
   5   3  -3     7287.98     7337.88    106.16 o 
   7   3  -3     1360.91     1422.75     33.20 o 
   9   3  -3     1590.51     1565.22     39.04 o 
  11   3  -3      910.40      912.73     30.70 o 
  13   3  -3      107.13      121.79     17.60 o 
  -8   4  -3     1929.28     1881.36     82.80 o 
  -6   4  -3     2438.84     2394.12     95.11 o 
  -4   4  -3     1553.49     1481.53     40.75 o 
  -2   4  -3     1967.70     1972.19     91.77 o 
   0   4  -3     5339.12     5321.34     95.16 o 
   2   4  -3    27429.45    27899.57    450.83 o 
   4   4  -3     6732.57     6822.67     99.71 o 
   6   4  -3     2345.88     2316.36     39.95 o 
   8   4  -3     5425.28     5178.81     94.04 o 
  10   4  -3     2122.55     2086.05     49.11 o 
  12   4  -3      617.93      601.28     26.20 o 
  -7   5  -3      799.70      798.61     47.46 o 
  -5   5  -3     4453.26     4398.92    156.67 o 
  -3   5  -3     6167.06     6006.04    133.87 o 
  -1   5  -3     4312.94     4251.22    144.66 o 
   1   5  -3    15438.38    15785.73    263.00 o 
   3   5  -3    11031.30    10939.10    186.08 o 
   5   5  -3     1974.47     1868.21     32.01 o 
   7   5  -3     3407.97     3384.55     65.18 o 
   9   5  -3     2399.61     2341.68    153.47 o 
  11   5  -3      845.74      860.32     39.78 o 
  13   5  -3      374.56      372.93     31.17 o 
  -8   6  -3      939.80      945.08     56.95 o 
  -6   6  -3     2124.46     2081.62     90.98 o 
  -4   6  -3     3942.77     3765.28     89.55 o 
  -2   6  -3     5259.73     5165.22    119.27 o 
   0   6  -3     2023.18     1930.00     43.18 o 
   2   6  -3     4779.25     4456.86     81.63 o 
   4   6  -3     2116.66     1993.62     43.99 o 
   6   6  -3     1457.30     1426.92     35.93 o 
   8   6  -3     1416.17     1500.65     48.82 o 
  10   6  -3       80.98      116.83     20.05 o 
  12   6  -3       30.54       51.65     18.66 o 
  -7   7  -3      469.38      486.56     40.66 o 
  -5   7  -3     3896.14     4050.34    152.38 o 
  -3   7  -3     5148.25     5107.34    124.07 o 
  -1   7  -3     1044.10     1293.82    151.26 o 
   1   7  -3      760.44      766.18     22.64 o 
   3   7  -3     7157.73     7219.90    130.07 o 
   5   7  -3     2401.35     2434.85     52.55 o 
   7   7  -3      278.84      273.64     20.82 o 
   9   7  -3      496.26      523.59     29.22 o 
  11   7  -3     1063.72     1092.02     61.70 o 
  -8   8  -3      272.16      314.37     37.94 o 
  -6   8  -3     2603.43     2516.70    105.94 o 
  -4   8  -3     1876.91     1842.82     54.69 o 
  -2   8  -3     1308.72     1280.66     42.89 o 
   0   8  -3     3131.02     3023.04     62.08 o 
   2   8  -3     5210.45     5221.80     97.60 o 
   4   8  -3      481.22      461.28     18.90 o 
   6   8  -3      591.82      590.21     22.59 o 
   8   8  -3     1205.72     1225.08     73.24 o 
  10   8  -3     1201.71     1253.13     48.88 o 
  -7   9  -3      244.02      224.93     36.59 o 
  -5   9  -3      113.18      123.29     27.10 o 
  -3   9  -3      463.36      513.01     27.35 o 
  -1   9  -3      690.67      735.44     32.43 o 
   1   9  -3     1527.46     1490.75     37.08 o 
   3   9  -3     3899.24     3742.58     75.84 o 
   5   9  -3      133.92      168.15     14.73 o 
   7   9  -3      664.32      680.14     32.81 o 
   9   9  -3      688.41      679.59     36.27 o 
  11   9  -3      140.49      157.79     25.37 o 
  -8  10  -3      226.47      211.37     39.29 o 
  -6  10  -3      406.86      421.47     43.37 o 
  -4  10  -3      345.87      356.23     24.69 o 
  -2  10  -3      379.57      385.05     25.27 o 
   0  10  -3      197.15      205.85     14.74 o 
   2  10  -3     1205.91     1188.34     33.26 o 
   4  10  -3       13.09       17.00      9.83 o 
   6  10  -3      531.15      542.69     24.07 o 
   8  10  -3      375.03      407.11     28.93 o 
  10  10  -3       70.13       87.74     21.78 o 
  -7  11  -3      264.54      341.46     47.42 o 
  -5  11  -3      188.82      182.92     36.58 o 
  -3  11  -3      231.88      242.32     24.31 o 
  -1  11  -3      615.44      581.63     31.46 o 
   1  11  -3      624.10      602.95     32.42 o 
   3  11  -3      422.10      438.64     29.14 o 
   5  11  -3      232.39      239.52     19.12 o 
   7  11  -3        0.63        2.94     13.87 o 
   9  11  -3       40.35       51.96     30.48 o 
  -6  12  -3       19.08       43.35     28.45 o 
  -4  12  -3      131.93      170.71     36.58 o 
  -2  12  -3       23.15        0.00     14.82 o 
   0  12  -3       82.87       90.00     18.52 o 
   2  12  -3      371.24      341.31     26.63 o 
   4  12  -3      732.34      702.32     41.35 o 
   6  12  -3       85.90      125.14     22.93 o 
  -3  13  -3      375.74      401.58     30.60 o 
  -1  13  -3      568.32      593.96     34.74 o 
   1  13  -3      447.93      467.31     32.41 o 
   3  13  -3      445.85      507.99     33.93 o 
   5  13  -3      439.69      414.37     32.54 o 
   0  14  -3      386.48      378.73     31.45 o 
   2  14  -3      710.03      723.99     41.49 o 
  -6   0  -2     4632.15     4510.52    159.58 o 
  -4   0  -2    38086.00    39201.73   1139.30 o 
  -2   0  -2   179080.39   197063.09   5135.46 o 
   0   0  -2    39102.68    40030.42   1165.67 o 
   2   0  -2     8806.20     9279.23    181.57 o 
   4   0  -2     6267.01     5953.41    121.65 o 
   6   0  -2     2055.96     2070.82     51.27 o 
   8   0  -2     4006.73     4095.38     94.24 o 
  10   0  -2     3549.20     3483.36     87.44 o 
  12   0  -2     1424.29     1359.19     70.54 o 
  14   0  -2     1008.58     1012.79     66.43 o 
  -7   1  -2     2502.87     2413.60     61.02 o 
  -5   1  -2     3898.65     3908.90     94.00 o 
  -3   1  -2    30476.55    32103.60    663.51 o 
  -1   1  -2    17536.31    18439.13    383.36 o 
   1   1  -2    21680.92    22011.72    353.45 o 
   3   1  -2     2777.29     2992.04     44.76 o 
   5   1  -2     5240.22     5074.59     75.56 o 
   7   1  -2     6265.20     5963.52     90.35 o 
   9   1  -2     1206.88     1147.75     27.45 o 
  11   1  -2      688.79      682.86     22.53 o 
  13   1  -2     1418.10     1451.97     88.16 o 
  -8   2  -2        0.36      -14.22      9.48 o 
  -6   2  -2     4236.22     4106.29     95.59 o 
  -4   2  -2     8887.11     8819.80    192.46 o 
  -2   2  -2     8742.37     9035.87    190.31 o 
   0   2  -2     1873.13     1990.36     38.02 o 
   2   2  -2    35828.33    35099.10    952.12 o 
   4   2  -2     5315.64     5168.12     74.58 o 
   6   2  -2      426.68      403.09     15.98 o 
   8   2  -2     3128.64     3170.73     61.95 o 
  10   2  -2     3611.48     3641.63     73.73 o 
  12   2  -2      439.18      447.18     22.94 o 
  14   2  -2       28.62       35.01     18.66 o 
  -7   3  -2     4353.85     4423.56    147.09 o 
  -5   3  -2      129.51      153.81     10.74 o 
  -3   3  -2      135.38      123.89      8.77 o 
  -1   3  -2     4582.77     4617.39    133.68 o 
   1   3  -2     8646.51     8338.15    139.00 o 
   3   3  -2     3432.12     3635.08     55.57 o 
   5   3  -2     3964.21     3990.99     61.66 o 
   7   3  -2     4378.61     4280.94     76.87 o 
   9   3  -2     1424.46     1477.75     37.49 o 
  11   3  -2      330.07      340.82     19.53 o 
  13   3  -2      385.18      428.34     30.17 o 
  -8   4  -2      255.84      235.78     25.75 o 
  -6   4  -2     1514.46     1517.82     43.87 o 
  -4   4  -2     3226.94     3196.29     77.71 o 
  -2   4  -2      245.81      259.67     12.70 o 
   0   4  -2     2958.11     3200.12     56.56 o 
   2   4  -2     8648.19     8909.58    151.44 o 
   4   4  -2     4466.41     4705.76     71.72 o 
   6   4  -2      420.26      425.05     12.75 o 
   8   4  -2      172.08      154.05     12.13 o 
  10   4  -2     1315.62     1266.16     35.90 o 
  12   4  -2      341.20      338.02     21.38 o 
  -7   5  -2      321.32      291.37     28.46 o 
  -5   5  -2      653.33      706.98     33.22 o 
  -3   5  -2     2690.29     2741.96    103.40 o 
  -1   5  -2     2832.29     2797.35     68.19 o 
   1   5  -2     7402.69     7510.62    128.25 o 
   3   5  -2     2208.49     2250.27     36.85 o 
   5   5  -2      681.21      718.40     16.63 o 
   7   5  -2     1477.19     1449.72     34.09 o 
   9   5  -2      249.20      249.08     15.92 o 
  11   5  -2      294.46      304.85     25.38 o 
  13   5  -2      211.74      260.15     40.65 o 
  -8   6  -2      779.00      778.21     48.81 o 
  -6   6  -2      404.60      375.12     21.02 o 
  -4   6  -2      421.21      445.86     21.17 o 
  -2   6  -2      749.55      796.37     28.58 o 
   0   6  -2      660.25      598.43     17.07 o 
   2   6  -2     1934.61     1973.92     41.26 o 
   4   6  -2     1050.54     1145.91     29.39 o 
   6   6  -2      716.40      720.24     23.41 o 
   8   6  -2      492.34      485.20     26.24 o 
  10   6  -2      303.32      319.92     23.95 o 
  12   6  -2       56.32       34.01     18.13 o 
  -7   7  -2      874.69      840.66     52.88 o 
  -5   7  -2     2634.44     2695.86     74.09 o 
  -3   7  -2      635.75      619.67     25.67 o 
  -1   7  -2      104.37      128.81     13.31 o 
   1   7  -2      803.94      703.10     21.93 o 
   3   7  -2     2428.65     2392.38     49.63 o 
   5   7  -2      210.10      214.44     13.34 o 
   7   7  -2      312.40      298.02     21.02 o 
   9   7  -2     1261.11     1336.16     68.50 o 
  11   7  -2       53.46       54.19     18.20 o 
  -8   8  -2      210.59      230.34     35.23 o 
  -6   8  -2     1268.78     1322.54     69.18 o 
  -4   8  -2     4085.40     4108.70    104.01 o 
  -2   8  -2     1680.45     1714.92     52.96 o 
   0   8  -2     5853.13     5745.42    102.96 o 
   2   8  -2     3937.30     3928.04     74.51 o 
   4   8  -2       65.34       62.37      9.56 o 
   6   8  -2     1315.66     1350.50     37.48 o 
   8   8  -2     1849.15     1943.95     82.11 o 
  10   8  -2      510.86      465.98     30.62 o 
  -7   9  -2      273.91      292.69     36.59 o 
  -5   9  -2     3333.12     3340.56     89.40 o 
  -3   9  -2     4716.09     4567.37    112.21 o 
  -1   9  -2     1539.70     1544.70     50.62 o 
   1   9  -2     3491.96     3476.45     69.50 o 
   3   9  -2     3105.75     3059.70     62.70 o 
   5   9  -2      719.46      685.61     24.87 o 
   7   9  -2      958.03      986.44     39.71 o 
   9   9  -2     1567.18     1548.70     55.54 o 
  11   9  -2     1133.52     1165.82     50.71 o 
  -8  10  -2      320.10      326.57     40.65 o 
  -6  10  -2      422.09      441.80     46.08 o 
  -4  10  -2      211.68      259.40     22.14 o 
  -2  10  -2     1919.36     1911.42     60.67 o 
   0  10  -2     1906.69     1957.27     62.19 o 
   2  10  -2      601.24      607.34     30.09 o 
   4  10  -2      213.68      226.86     16.25 o 
   6  10  -2      948.01     1010.17     33.42 o 
   8  10  -2     1914.36     1984.70     71.92 o 
  10  10  -2      445.42      467.22     32.97 o 
  -7  11  -2      252.55      292.68     44.71 o 
  -5  11  -2     1815.45     1946.66    135.01 o 
  -3  11  -2      711.21      764.08     37.05 o 
  -1  11  -2       36.42       69.64     30.48 o 
   1  11  -2     2690.73     2612.97     77.51 o 
   3  11  -2     2262.68     2244.73     69.90 o 
   5  11  -2      591.76      587.30     33.50 o 
   7  11  -2     1249.04     1310.06     74.59 o 
   9  11  -2      920.05     1031.90     45.89 o 
  -6  12  -2     1368.27     1344.01     84.09 o 
  -4  12  -2     1437.49     1517.98     56.20 o 
  -2  12  -2      644.58      717.51     36.67 o 
   0  12  -2     2266.12     2273.90     71.82 o 
   2  12  -2     3118.62     3054.12     89.51 o 
   4  12  -2      625.53      657.28     36.82 o 
   6  12  -2     1051.69     1138.17     50.27 o 
  -5  13  -2      875.66      849.99     67.78 o 
  -3  13  -2     1096.13     1032.26     47.11 o 
  -1  13  -2      744.08      756.27     39.56 o 
   1  13  -2     1383.12     1372.64     54.84 o 
   3  13  -2      802.89      841.84     43.01 o 
   5  13  -2      112.42      121.84     22.93 o 
  -2  14  -2      309.97      333.45     30.48 o 
   0  14  -2      210.49      237.17     28.69 o 
   2  14  -2      432.09      460.03     33.93 o 
  -7   1  -1      207.01      188.36     12.46 o 
  -5   1  -1     1681.20     1689.25     43.71 o 
  -3   1  -1     1204.75     1219.77     30.26 o 
  -1   1  -1     2704.63     2717.98     85.19 o 
   1   1  -1     1519.11     1607.94     34.25 o 
   3   1  -1     4597.05     4397.02     63.57 o 
   5   1  -1      250.90      288.28     12.97 o 
   7   1  -1      303.79      317.86     11.84 o 
   9   1  -1     1569.24     1529.02     32.74 o 
  11   1  -1      161.65      133.43     18.66 o 
  13   1  -1       86.69       64.35     19.16 o 
  -6   2  -1      250.74      230.83     12.91 o 
  -4   2  -1     2099.46     2119.78     48.95 o 
  -2   2  -1     1018.27     1016.46     28.24 o 
   0   2  -1      293.70      301.12      7.75 o 
   2   2  -1     2336.86     2435.13     37.32 o 
   4   2  -1      422.62      416.90     10.23 o 
   6   2  -1     1972.06     1880.76     32.90 o 
   8   2  -1     1379.54     1314.91     37.72 o 
  10   2  -1      182.57      197.21     15.49 o 
  12   2  -1      248.32      255.16     25.82 o 
  -7   3  -1     5604.09     5619.01    127.71 o 
  -5   3  -1     4864.64     4792.14    106.54 o 
  -1   3  -1      451.05      424.79     14.29 o 
   1   3  -1    12381.30    12128.75    432.17 o 
   3   3  -1     1358.76     1301.30     22.05 o 
   5   3  -1     6522.49     6598.20     96.24 o 
   7   3  -1     7445.90     7722.03    131.37 o 
   9   3  -1     1433.81     1375.70     35.98 o 
  11   3  -1      116.49      125.37     15.11 o 
  13   3  -1      461.08      491.23     41.33 o 
  -8   4  -1     2127.69     2009.75     81.48 o 
  -6   4  -1     8446.97     8287.95    182.94 o 
  -4   4  -1     6250.27     6219.49    135.82 o 
   0   4  -1     1989.99     1967.12     37.57 o 
   2   4  -1     9811.81     9724.56    138.58 o 
   4   4  -1    10385.05    10061.05    144.15 o 
   6   4  -1     6867.11     6636.05    100.64 o 
   8   4  -1     3298.28     3177.11     63.14 o 
  10   4  -1     1409.80     1364.60     38.33 o 
  12   4  -1      988.11      934.13     41.09 o 
  -7   5  -1     2721.35     2809.66     73.40 o 
  -5   5  -1    10403.58    10618.77    226.14 o 
  -3   5  -1     4910.53     4960.18    108.95 o 
  -1   5  -1     1302.10     1214.25     36.34 o 
   1   5  -1    26581.10    25720.75   1307.75 o 
   3   5  -1    10205.32    10094.64    145.20 o 
   5   5  -1     1170.76     1127.25     23.57 o 
   7   5  -1     3101.18     3050.58     60.41 o 
   9   5  -1     3179.36     3174.86     66.69 o 
  11   5  -1      303.68      310.57     19.26 o 
  13   5  -1      418.05      483.79     50.14 o 
  -8   6  -1     1192.39     1188.18     59.68 o 
  -6   6  -1     2858.40     2937.51     77.16 o 
  -4   6  -1     3768.33     3576.08     88.34 o 
  -2   6  -1     5232.80     4976.57    112.29 o 
   0   6  -1    13274.57    12850.33    258.93 o 
   2   6  -1     3854.72     3615.95     56.50 o 
   4   6  -1     1683.45     1551.11     28.67 o 
   6   6  -1     3404.55     3335.60     55.99 o 
   8   6  -1     1575.37     1643.00     39.65 o 
  10   6  -1      138.29      172.45     22.04 o 
  12   6  -1       48.35       27.10     24.39 o 
  -7   7  -1     1680.81     1686.07     53.10 o 
  -5   7  -1     3018.79     2952.26     76.21 o 
  -3   7  -1     1633.68     1574.40     47.89 o 
  -1   7  -1     1603.06     1533.58     58.39 o 
   1   7  -1     8710.07     8434.79    167.94 o 
   3   7  -1      441.13      373.76     15.50 o 
   5   7  -1      903.93      961.75     27.80 o 
   7   7  -1     2554.68     2589.20     70.91 o 
   9   7  -1      739.55      718.81     33.55 o 
  11   7  -1      289.60      273.83     27.74 o 
  -8   8  -1      876.20      867.72     54.23 o 
  -6   8  -1     1250.88     1254.90     43.84 o 
  -4   8  -1     4414.36     4335.27    106.13 o 
  -2   8  -1     2461.84     2398.01     66.59 o 
   0   8  -1     3821.34     3800.54     72.01 o 
   2   8  -1     5847.23     5722.67    105.95 o 
   4   8  -1     2106.25     2098.96     48.21 o 
   6   8  -1     1825.77     1821.76     45.05 o 
   8   8  -1      980.48      982.67     40.13 o 
  10   8  -1      258.65      278.65     27.79 o 
  -7   9  -1     1154.54     1208.35     69.16 o 
  -5   9  -1     2045.28     2109.00     63.16 o 
  -3   9  -1      697.88      665.51     30.50 o 
  -1   9  -1       21.76       44.16     12.45 o 
   1   9  -1     2690.22     2624.48     55.93 o 
   3   9  -1     1603.79     1625.79     39.50 o 
   5   9  -1      971.40      981.37     30.65 o 
   7   9  -1      366.96      355.78     24.31 o 
   9   9  -1      866.74      854.40     40.23 o 
  -8  10  -1       93.07      112.45     29.81 o 
  -6  10  -1      188.97      210.43     22.93 o 
  -4  10  -1      711.63      695.02     33.39 o 
  -2  10  -1      648.76      664.98     32.42 o 
   0  10  -1      930.63      924.10     38.21 o 
   2  10  -1      124.81      120.98     17.17 o 
   4  10  -1      487.27      467.64     28.16 o 
   6  10  -1      122.14      132.87     16.08 o 
   8  10  -1       65.69       79.55     19.62 o 
  10  10  -1      174.15      166.66     30.49 o 
  -7  11  -1      276.90      340.11     43.36 o 
  -5  11  -1      156.66      176.65     22.93 o 
  -3  11  -1       79.87       42.25     15.24 o 
  -1  11  -1       12.57       16.91     13.87 o 
   1  11  -1      503.57      495.03     29.14 o 
   3  11  -1      635.84      636.13     32.98 o 
   5  11  -1      604.40      584.20     33.50 o 
   7  11  -1       11.14        4.06     23.03 o 
   9  11  -1       73.78       94.84     33.87 o 
  -6  12  -1      585.54      613.19     36.27 o 
  -4  12  -1      279.68      299.85     26.99 o 
  -2  12  -1       48.93       63.80     18.20 o 
   0  12  -1       33.10       42.96     16.74 o 
   2  12  -1      565.22      583.46     48.12 o 
   4  12  -1      225.87      207.41     37.26 o 
   6  12  -1      405.21      403.88     30.62 o 
  -5  13  -1      196.40      225.85     27.73 o 
  -3  13  -1      143.47      158.68     24.42 o 
  -1  13  -1      742.53      769.71     39.56 o 
   1  13  -1      376.27      363.13     28.93 o 
   3  13  -1      167.10      116.05     22.38 o 
   5  13  -1      405.86      480.93     33.37 o 
  -2  14  -1      270.96      320.96     32.00 o 
   0  14  -1      619.38      607.03     37.23 o 
   2  14  -1     1021.47     1054.80     49.60 o 
  -6   0   0    13858.45    13463.01    403.27 o 
  -4   0   0     2070.10     2141.90     69.44 o 
   2   0   0    36076.29    34753.60    669.04 o 
   4   0   0     2069.03     2135.13     48.11 o 
   6   0   0    13256.16    13213.07    264.76 o 
   8   0   0     6887.79     6737.96    145.31 o 
  10   0   0      162.10      142.27     25.74 o 
  12   0   0      828.05      915.10     58.30 o 
  -7   1   0     1559.15     1522.02     57.02 o 
  -5   1   0     3839.32     3732.96    114.65 o 
  -3   1   0     4627.99     4928.33    156.67 o 
   1   1   0    23512.97    22394.88   1228.69 o 
   3   1   0     5139.85     5107.20     65.89 o 
   5   1   0     3762.98     3531.60     55.03 o 
   7   1   0     1653.39     1573.16     30.38 o 
   9   1   0     1297.52     1306.17     29.30 o 
  11   1   0     1383.65     1449.87     78.68 o 
  13   1   0     1148.31     1137.62     87.46 o 
  -6   2   0     6914.38     7048.01    213.66 o 
  -4   2   0     1372.52     1312.68     43.48 o 
  -2   2   0    14323.35    14655.77    313.09 o 
   0   2   0     1054.86     1242.25     43.59 o 
   2   2   0    16056.11    15350.19    232.72 o 
   4   2   0     1049.06     1052.24     20.16 o 
   6   2   0     6683.02     6710.82    100.71 o 
   8   2   0     4734.43     4582.01     84.40 o 
  10   2   0        9.46       -5.03     10.02 o 
  12   2   0      738.28      765.18     46.09 o 
  -9   3   0      829.61      812.21     42.03 o 
  -7   3   0     1301.30     1326.00     53.60 o 
  -5   3   0     8428.20     8266.20    176.30 o 
  -3   3   0     1217.53     1101.79     28.33 o 
  -1   3   0     5424.97     5594.33    161.30 o 
   1   3   0     4841.98     4934.86     72.21 o 
   3   3   0     1032.99      925.25     18.02 o 
   5   3   0     8335.31     8087.28    118.56 o 
   7   3   0     1332.61     1314.89     27.63 o 
   9   3   0      743.16      729.79     24.76 o 
  11   3   0     1313.55     1322.11     81.38 o 
  13   3   0      219.94      280.46     29.21 o 
  -8   4   0     1670.26     1630.15     67.87 o 
  -6   4   0     5838.23     5901.76    130.81 o 
  -4   4   0       89.32       88.52      9.06 o 
  -2   4   0    11808.75    11974.96    259.98 o 
   0   4   0     8944.56     8780.16    153.58 o 
   2   4   0    12517.58    12436.18    172.20 o 
   4   4   0       50.58       56.95      5.19 o 
   6   4   0     5581.82     5663.72     87.75 o 
   8   4   0     1753.11     1650.62     39.38 o 
  10   4   0      589.72      587.87     23.97 o 
  12   4   0      286.42      244.46     40.65 o 
  -7   5   0      430.43      432.50     30.50 o 
  -5   5   0      969.83     1015.66     33.53 o 
  -3   5   0     1208.36     1302.17     39.32 o 
  -1   5   0      704.14      758.38     25.85 o 
   1   5   0      738.15      791.00     19.14 o 
   3   5   0     1311.65     1414.69     25.29 o 
   5   5   0     1023.71     1074.15     22.70 o 
   7   5   0      440.25      448.51     15.52 o 
   9   5   0      103.75      103.73     13.02 o 
  11   5   0      204.69      189.45     23.03 o 
  -8   6   0      401.67      392.68     22.51 o 
  -6   6   0      303.65      284.50     18.21 o 
  -4   6   0     2766.18     2724.98     70.57 o 
  -2   6   0      224.88      213.19     16.26 o 
   0   6   0     3487.23     3454.69     63.87 o 
   2   6   0      189.72      167.81      7.62 o 
   4   6   0     2798.16     2785.82     46.27 o 
   6   6   0      285.01      275.23     12.54 o 
   8   6   0      374.58      354.40     17.31 o 
  10   6   0      178.46      169.87     16.52 o 
  12   6   0      229.88      193.76     36.58 o 
  -7   7   0     1146.28     1142.44     47.47 o 
  -5   7   0      401.51      400.70     21.98 o 
  -3   7   0      999.11     1047.24     36.85 o 
  -1   7   0     1756.45     1695.44     50.25 o 
   1   7   0     1866.77     1808.88     38.12 o 
   3   7   0     1195.65     1188.33     23.75 o 
   5   7   0      449.98      441.60     14.71 o 
   7   7   0     1127.28     1160.31     35.02 o 
   9   7   0      622.03      632.62     32.55 o 
  11   7   0       59.39       59.61     25.74 o 
  -8   8   0      226.40      240.01     22.38 o 
  -6   8   0      469.89      529.47     28.26 o 
  -4   8   0     2857.35     2796.81     76.73 o 
  -2   8   0     4819.63     4720.90    115.90 o 
   0   8   0     1459.47     1443.44     33.18 o 
   2   8   0     4944.59     4832.55     89.28 o 
   4   8   0     2920.27     2901.89     60.23 o 
   6   8   0      617.46      610.65     23.29 o 
   8   8   0      185.20      217.30     22.38 o 
  10   8   0      594.58      593.05     33.54 o 
  -7   9   0     1346.32     1402.66     50.29 o 
  -5   9   0      804.41      800.96     35.43 o 
  -3   9   0     1232.10     1208.94     44.00 o 
  -1   9   0     7254.40     7177.33    167.81 o 
   1   9   0     7233.78     7155.89    167.27 o 
   3   9   0     1316.78     1291.45     33.49 o 
   5   9   0      885.29      878.55     30.39 o 
   7   9   0     1378.12     1470.93     49.22 o 
   9   9   0      483.36      493.71     31.05 o 
  -8  10   0      391.85      417.39     43.37 o 
  -6  10   0      813.75      876.01     53.55 o 
  -4  10   0      354.54      362.91     25.27 o 
  -2  10   0     1210.57     1099.21     41.11 o 
   0  10   0     3157.55     3030.81     84.87 o 
   2  10   0      855.36      877.42     38.21 o 
   4  10   0      583.00      537.58     29.53 o 
   6  10   0      959.64     1040.88     43.02 o 
   8  10   0      373.55      382.09     27.59 o 
  -7  11   0     1314.82     1497.22     55.40 o 
  -5  11   0     1168.81     1160.23     46.87 o 
  -3  11   0      866.35      894.87     69.83 o 
  -1  11   0     1114.90     1150.83     45.76 o 
   1  11   0     1265.39     1217.22     47.12 o 
   3  11   0      992.47      976.07     42.06 o 
   5  11   0     1067.01     1095.46     46.32 o 
   7  11   0     1283.70     1414.51     77.30 o 
  -6  12   0     1048.38     1129.88     48.78 o 
  -4  12   0     2120.38     2145.90     70.71 o 
  -2  12   0     1658.25     1718.18     61.61 o 
   0  12   0     1472.63     1529.45     56.21 o 
   2  12   0     1698.11     1732.27     61.61 o 
   4  12   0     2121.46     2217.73     97.72 o 
   6  12   0     1024.36     1096.15     48.78 o 
  -5  13   0      560.23      597.88     37.23 o 
  -3  13   0      370.73      376.31     30.62 o 
  -1  13   0     1651.85     1560.96     77.33 o 
   1  13   0     1599.99     1575.66     60.07 o 
   3  13   0      403.03      425.36     31.45 o 
   5  13   0      530.71      548.51     36.27 o 
  -2  14   0      257.57      318.02     33.87 o 
   0  14   0      592.80      578.60     37.23 o 
   2  14   0      258.37      329.37     32.52 o 
  -7   1   1      235.73      265.62     16.26 o 
  -5   1   1      255.95      279.22     13.55 o 
  -1   1   1     1641.44     1721.25     52.03 o 
   1   1   1     2654.39     2612.38     51.48 o 
   3   1   1     1067.29     1088.32     22.48 o 
   5   1   1     1741.30     1698.60     29.55 o 
   7   1   1      200.17      203.14      9.87 o 
   9   1   1      233.52      223.01     18.21 o 
  11   1   1      467.31      421.00     27.74 o 
  13   1   1       75.90       53.35     20.05 o 
  -6   2   1     1921.62     1830.58     65.23 o 
  -2   2   1     2598.30     2697.95     57.53 o 
   0   2   1      246.20      287.55     14.24 o 
   2   2   1     1343.83     1241.14     19.98 o 
   4   2   1     1950.66     1965.46     41.43 o 
   6   2   1      269.63      242.30     12.21 o 
   8   2   1      624.57      633.23     21.59 o 
  10   2   1      418.39      376.91     24.86 o 
  12   2   1      274.08      268.79     57.59 o 
  -9   3   1     1411.63     1503.39     65.13 o 
  -7   3   1     7471.96     7834.53    171.29 o 
  -5   3   1     6237.78     6417.60    143.32 o 
  -3   3   1     1132.95     1151.84     33.13 o 
  -1   3   1    12542.78    12599.78    259.72 o 
   1   3   1      418.46      400.10      8.96 o 
   3   3   1      269.71      262.94      8.21 o 
   5   3   1     4764.15     4678.85     72.63 o 
   7   3   1     5763.55     5627.67     87.67 o 
   9   3   1     1054.87     1042.64     61.03 o 
  11   3   1      582.86      576.41     32.01 o 
  13   3   1      248.91      260.57     29.21 o 
 -10   4   1     1497.54     1553.46     69.19 o 
  -8   4   1     3160.05     3166.93    114.22 o 
  -6   4   1     6892.90     6891.72    150.90 o 
  -4   4   1    10203.16    10176.94    217.01 o 
  -2   4   1    10122.27    10103.61    211.57 o 
   0   4   1     2103.54     2027.57     37.23 o 
   2   4   1      102.12      115.87      6.32 o 
   4   4   1     6157.75     6069.71     91.05 o 
   6   4   1     8451.07     8371.18    123.84 o 
   8   4   1     2066.11     2021.83     45.42 o 
  10   4   1     1349.25     1311.04     46.45 o 
  12   4   1     1201.60     1149.74     47.83 o 
  -9   5   1     3177.49     3323.23    119.61 o 
  -7   5   1     3106.33     3100.47     78.37 o 
  -5   5   1     1266.63     1212.52     36.94 o 
  -3   5   1    10358.82    10432.83    221.32 o 
  -1   5   1    26947.15    26277.84    696.51 o 
   1   5   1     1492.57     1348.98     27.93 o 
   3   5   1     4493.36     4596.31     71.28 o 
   5   5   1    10044.62    10269.85    150.81 o 
   7   5   1     2903.14     2913.48     51.48 o 
   9   5   1      224.31      236.10     29.46 o 
  11   5   1     1293.29     1281.74     48.25 o 
  -8   6   1     1554.07     1568.66     70.56 o 
  -6   6   1     3501.61     3391.06     85.11 o 
  -4   6   1     1442.46     1415.09     44.13 o 
  -2   6   1     4140.19     3827.14     89.56 o 
   0   6   1    13279.85    12794.56    213.22 o 
   2   6   1     4919.12     4711.21     72.44 o 
   4   6   1     3742.54     3633.58     58.55 o 
   6   6   1     3011.89     3032.44     52.51 o 
   8   6   1     1058.80     1104.51     31.96 o 
  10   6   1      468.84      491.57     28.16 o 
  12   6   1      198.60      159.88     36.58 o 
  -9   7   1      605.88      664.19     44.73 o 
  -7   7   1     2715.12     2761.84     74.42 o 
  -5   7   1      999.62     1019.79     35.96 o 
  -3   7   1      422.22      398.21     21.55 o 
  -1   7   1     8911.79     8790.65    191.91 o 
   1   7   1     1812.99     1686.55     35.92 o 
   3   7   1     1642.23     1623.86     30.50 o 
   5   7   1     2851.76     2858.07     50.14 o 
   7   7   1     1752.56     1761.55     36.73 o 
   9   7   1      112.15       91.44     17.70 o 
  11   7   1      272.62      291.33     42.01 o 
  -8   8   1      861.17      937.64     39.31 o 
  -6   8   1     1777.84     1812.59     56.53 o 
  -4   8   1     2248.77     2314.44     63.74 o 
  -2   8   1     6233.89     6043.22    138.89 o 
   0   8   1     3788.01     3734.36     95.18 o 
   2   8   1     2335.25     2370.95     41.28 o 
   4   8   1     4061.53     4178.10     82.26 o 
   6   8   1     1135.25     1150.89     34.29 o 
   8   8   1      839.04      832.59     36.39 o 
  10   8   1      544.40      547.55     46.08 o 
  -9   9   1      872.54      995.11     58.30 o 
  -7   9   1      434.47      427.82     27.30 o 
  -5   9   1      991.06     1026.32     40.24 o 
  -3   9   1     1546.08     1575.21     52.13 o 
  -1   9   1     2925.21     2841.38     76.74 o 
   1   9   1       62.76       83.71     15.24 o 
   3   9   1      545.59      517.83     28.17 o 
   5   9   1     2011.37     2057.45     49.37 o 
   7   9   1     1162.70     1223.21     37.85 o 
   9   9   1        3.13      -18.21     12.69 o 
  -8  10   1       73.68       96.19     20.12 o 
  -6  10   1      119.55      116.75     20.32 o 
  -4  10   1      436.89      426.63     27.20 o 
  -2  10   1       98.23      103.31     22.36 o 
   0  10   1      871.69      874.64     38.21 o 
   2  10   1      706.54      675.90     33.39 o 
   4  10   1      773.83      760.93     48.81 o 
   6  10   1      218.29      218.62     31.16 o 
   8  10   1       84.27       65.03     27.10 o 
  -7  11   1        8.34        8.13     15.33 o 
  -5  11   1      631.18      632.35     34.35 o 
  -3  11   1      648.09      549.29     31.46 o 
  -1  11   1      506.99      473.65     30.09 o 
   1  11   1       16.43        8.13     13.41 o 
   3  11   1       70.83       68.30     16.74 o 
   5  11   1      147.73      190.66     23.72 o 
   7  11   1      267.89      287.26     40.65 o 
  -6  12   1      392.80      409.26     30.62 o 
  -4  12   1      236.54      250.43     27.19 o 
  -2  12   1      549.80      576.54     33.38 o 
   0  12   1       62.61       50.75     17.70 o 
   2  12   1       62.98       55.26     18.13 o 
   4  12   1      251.19      207.72     37.94 o 
   6  12   1      564.35      606.97     36.66 o 
  -5  13   1      402.51      469.27     32.97 o 
  -3  13   1      200.16      204.44     29.81 o 
  -1  13   1      352.44      402.20     30.62 o 
   1  13   1      709.48      689.19     38.60 o 
   3  13   1      163.07      205.59     26.99 o 
   5  13   1      227.84      238.83     29.29 o 
  -2  14   1      892.48      986.65     49.19 o 
   0  14   1      576.44      533.14     36.27 o 
   2  14   1      332.49      293.89     81.98 o 
   0   0   2    39329.95    38245.54   1014.19 o 
   2   0   2   177296.38   147107.84   4430.12 o 
   4   0   2    36844.37    37418.94   1597.79 o 
   6   0   2     5275.14     5026.18    104.74 o 
   8   0   2      244.76      298.12     28.46 o 
  10   0   2     1819.81     1693.67     77.36 o 
  12   0   2     1394.48     1382.07     75.95 o 
  -1   1   2    20354.45    21161.05    621.08 o 
   1   1   2    17718.87    17734.03    279.63 o 
   3   1   2    31498.78    30902.47    485.95 o 
   5   1   2     4050.07     3987.07     69.82 o 
   7   1   2     2170.25     2154.55     46.23 o 
   9   1   2     1738.33     1659.04     57.68 o 
  11   1   2      429.78      401.71     28.26 o 
  -6   2   2      347.34      328.03     18.98 o 
  -4   2   2     4620.72     4798.77    157.45 o 
  -2   2   2    36398.97    36523.40   1505.69 o 
   0   2   2     1703.39     1893.73     45.72 o 
   2   2   2     8709.71     8984.96    127.29 o 
   4   2   2     9374.71     9171.59    146.18 o 
   6   2   2     4516.25     4270.08     75.82 o 
   8   2   2       16.50       10.84     10.84 o 
  10   2   2     1415.19     1356.73     48.38 o 
  12   2   2      912.36      896.40     43.11 o 
 -11   3   2      443.96      409.30     36.59 o 
  -9   3   2     1404.40     1473.56     66.49 o 
  -7   3   2     4201.19     4047.13     96.80 o 
  -5   3   2     4107.75     4119.44     92.80 o 
  -3   3   2     3732.66     3933.64     86.00 o 
  -1   3   2     8370.37     8322.31    258.03 o 
   1   3   2     4449.33     4411.39     65.61 o 
   3   3   2       63.55       92.05      6.65 o 
   5   3   2       92.03      112.99     13.26 o 
   7   3   2     4114.79     4144.24     68.63 o 
   9   3   2     1356.97     1350.99     59.69 o 
  11   3   2      287.23      284.49     42.01 o 
 -10   4   2     1294.36     1277.81     65.11 o 
  -8   4   2      198.52      172.09     23.04 o 
  -6   4   2      376.53      384.24     19.10 o 
  -4   4   2     4622.66     4937.64    109.62 o 
  -2   4   2     8720.74     9124.76    194.66 o 
   0   4   2     2772.64     3002.91     55.11 o 
   2   4   2      190.13      202.97      7.57 o 
   4   4   2     3438.78     3354.81     53.35 o 
   6   4   2     1627.59     1617.86     32.14 o 
   8   4   2      201.49      187.73     27.78 o 
  10   4   2      271.08      260.06     23.34 o 
  12   4   2      549.65      508.38     32.97 o 
 -11   5   2      306.65      315.74     35.23 o 
  -9   5   2      236.35      226.29     28.46 o 
  -7   5   2     1414.25     1384.93     43.59 o 
  -5   5   2      631.23      692.40     29.15 o 
  -3   5   2     2227.87     2296.12     59.14 o 
  -1   5   2     7232.70     7472.93    165.45 o 
   1   5   2     2730.68     2785.47     52.41 o 
   3   5   2     2716.77     2726.45     45.15 o 
   5   5   2      652.68      696.17     18.34 o 
   7   5   2      320.64      285.74     13.53 o 
   9   5   2      705.93      771.24     33.51 o 
  11   5   2       78.83       90.04     19.62 o 
 -10   6   2      282.46      298.12     33.88 o 
  -8   6   2      460.15      463.54     35.24 o 
  -6   6   2      784.00      813.77     30.68 o 
  -4   6   2     1100.25     1207.02     38.38 o 
  -2   6   2     1876.27     1952.04     54.23 o 
   0   6   2      587.73      533.66     15.22 o 
   2   6   2      834.90      886.19     18.94 o 
   4   6   2      451.11      459.73     14.34 o 
   6   6   2      383.84      383.94     15.02 o 
   8   6   2      737.90      782.46     26.59 o 
  10   6   2       19.09       15.98     13.87 o 
  -9   7   2     1293.23     1340.12     66.46 o 
  -7   7   2      311.47      286.34     20.05 o 
  -5   7   2      136.54      143.05     15.79 o 
  -3   7   2     2268.23     2280.35     64.30 o 
  -1   7   2      852.82      767.71     29.69 o 
   1   7   2       52.91       66.79      7.18 o 
   3   7   2      539.60      537.17     15.81 o 
   5   7   2     2833.82     2879.18     50.32 o 
   7   7   2      992.54      996.18     26.06 o 
   9   7   2       94.97       87.10     16.74 o 
  11   7   2      461.38      493.30     46.08 o 
 -10   8   2      466.71      532.62     43.37 o 
  -8   8   2     1854.13     1999.08     88.21 o 
  -6   8   2     1417.57     1481.85     48.90 o 
  -4   8   2       74.05       56.92     12.45 o 
  -2   8   2     3773.08     3670.30     96.56 o 
   0   8   2     5565.05     5561.73    134.82 o 
   2   8   2     1806.67     1807.75     40.67 o 
   4   8   2     4171.70     4203.37     68.46 o 
   6   8   2     1227.99     1269.08     30.22 o 
   8   8   2      284.80      271.23     22.94 o 
  10   8   2      305.90      350.96     39.30 o 
  -9   9   2     1526.45     1664.46     81.39 o 
  -7   9   2     1062.70     1078.46     43.12 o 
  -5   9   2      508.85      546.14     30.18 o 
  -3   9   2     2735.60     2799.01     81.09 o 
  -1   9   2     3482.50     3504.22     92.63 o 
   1   9   2     1538.56     1556.93     51.58 o 
   3   9   2     4459.26     4331.64    112.73 o 
   5   9   2     3295.26     3297.86     91.06 o 
   7   9   2      401.05      423.26     22.79 o 
   9   9   2       43.87       33.87     24.39 o 
  -8  10   2     1949.31     2102.02     94.99 o 
  -6  10   2     1038.35     1057.31     48.82 o 
  -4  10   2      154.06      155.32     21.00 o 
  -2  10   2      503.40      509.82     29.67 o 
   0  10   2     2251.08     2209.70     65.92 o 
   2  10   2     1996.18     1976.90     62.60 o 
   4  10   2      182.01      173.39     21.16 o 
   6  10   2      605.21      589.94     32.97 o 
   8  10   2      371.33      399.76     40.65 o 
  -9  11   2     1002.62     1138.87     69.15 o 
  -7  11   2     1412.18     1383.63     53.61 o 
  -5  11   2      552.66      600.07     33.77 o 
  -3  11   2     2283.83     2236.11     71.29 o 
   1  11   2       13.09        5.18     13.31 o 
   3  11   2      775.31      784.68     37.64 o 
   5  11   2     1870.89     2015.86     67.62 o 
   7  11   2      267.25      348.24     40.65 o 
  -6  12   2     1122.07     1221.17     50.71 o 
  -4  12   2      647.70      639.33     36.82 o 
  -2  12   2     3104.08     3021.56     90.47 o 
   0  12   2     2113.89     2107.50     71.68 o 
   2  12   2      626.10      666.08     36.67 o 
   4  12   2     1435.76     1431.15     56.77 o 
   6  12   2     1338.31     1464.75     58.69 o 
  -5  13   2      125.42      157.22     30.48 o 
  -3  13   2      858.00      846.69     43.82 o 
  -1  13   2     1422.95     1337.94     55.40 o 
   1  13   2      759.85      824.34     42.26 o 
   3  13   2     1019.60     1046.17     48.81 o 
   5  13   2      918.15      975.87     47.47 o 
  -2  14   2      423.09      443.74     34.14 o 
   0  14   2      182.21      201.10     27.96 o 
   2  14   2      340.87      345.02     32.55 o 
  -3   1   3     1700.96     1803.43     58.53 o 
  -1   1   3     3230.50     3369.05    108.19 o 
   1   1   3     1293.79     1362.07     25.37 o 
   3   1   3     1957.59     1977.05     37.15 o 
   5   1   3      621.92      593.83     17.35 o 
   7   1   3      156.03      149.52     18.29 o 
   9   1   3       35.55       35.97     13.87 o 
  11   1   3      145.54      144.55     22.04 o 
  -6   2   3     1588.58     1566.07     55.69 o 
  -4   2   3     3099.89     3105.53     99.56 o 
  -2   2   3     7874.68     8058.65    167.33 o 
   0   2   3      791.33      810.55     16.92 o 
   4   2   3     3063.62     2945.42     53.46 o 
   6   2   3     1221.78     1172.43     28.83 o 
   8   2   3      122.01      139.45     16.75 o 
  10   2   3      645.24      619.19     32.59 o 
  12   2   3      144.01      138.30     29.81 o 
 -11   3   3     1001.03     1002.10     58.31 o 
  -9   3   3     1676.64     1710.20     73.29 o 
  -7   3   3     1411.38     1492.42     41.35 o 
  -5   3   3     7001.60     7200.90    159.98 o 
  -3   3   3    16570.94    17174.38    366.07 o 
  -1   3   3      802.31      747.88     22.54 o 
   1   3   3      638.00      608.01     13.16 o 
   3   3   3     1543.33     1552.17     30.55 o 
   5   3   3     1159.56     1182.29     24.46 o 
   7   3   3      373.92      403.85     17.96 o 
   9   3   3     1937.21     2008.67     59.98 o 
  11   3   3     1101.06     1066.79     45.48 o 
 -12   4   3      536.09      582.80     47.44 o 
 -10   4   3     2050.87     2059.38     89.60 o 
  -8   4   3     5536.30     5258.45    175.92 o 
  -6   4   3     2296.35     2313.25     60.53 o 
  -4   4   3     6644.25     6904.31    152.13 o 
  -2   4   3    27090.10    27358.74    575.86 o 
   0   4   3     5634.51     5645.74     94.39 o 
   2   4   3     2187.26     2102.09     34.92 o 
   4   4   3     1569.33     1519.46     29.13 o 
   6   4   3     2377.57     2387.93     43.67 o 
   8   4   3     1901.30     1930.80     56.14 o 
  10   4   3     1367.99     1363.96     49.85 o 
 -11   5   3      803.59      887.99     56.94 o 
  -9   5   3     2537.48     2420.57     97.80 o 
  -7   5   3     3487.33     3509.24    123.81 o 
  -5   5   3     1554.28     1553.11     48.97 o 
  -3   5   3    11451.84    11146.32    239.09 o 
  -1   5   3    15584.50    16061.27    337.96 o 
   1   5   3     4235.76     4144.91     74.70 o 
   3   5   3     6055.69     5913.71     89.69 o 
   5   5   3     4380.56     4414.59     71.06 o 
   7   5   3      674.97      709.33     24.68 o 
   9   5   3     1351.56     1469.85     82.74 o 
  11   5   3      803.27      887.02     41.62 o 
 -10   6   3       98.44      170.71     31.16 o 
  -8   6   3     1545.96     1591.74     73.28 o 
  -6   6   3     1516.35     1468.17     46.07 o 
  -4   6   3     2226.91     2136.63     58.13 o 
  -2   6   3     4597.80     4367.85    106.01 o 
   0   6   3     2491.28     2355.56     42.83 o 
   2   6   3     5278.52     5161.62     79.18 o 
   4   6   3     3693.04     3572.30     59.68 o 
   6   6   3     2122.46     2183.98     42.18 o 
   8   6   3     1029.69     1074.45     39.28 o 
  10   6   3      661.32      728.07     35.42 o 
 -11   7   3     1127.01     1105.16     66.45 o 
  -9   7   3      387.55      418.76     40.66 o 
  -7   7   3      181.98      179.25     18.52 o 
  -5   7   3     2345.06     2367.10     67.23 o 
  -3   7   3     7377.29     7464.66    168.20 o 
  -1   7   3     1015.19      964.57     50.20 o 
   1   7   3     1188.20     1231.11     40.96 o 
   3   7   3     5221.82     5127.03     80.17 o 
   5   7   3     4073.41     4150.55     68.85 o 
   7   7   3      350.12      377.00     17.13 o 
   9   7   3      782.83      807.81     35.86 o 
 -10   8   3     1085.67     1148.53     67.80 o 
  -8   8   3     1065.75     1083.53     62.38 o 
  -6   8   3      471.15      479.70     27.79 o 
  -4   8   3      474.52      507.69     26.79 o 
  -2   8   3     5257.49     5337.65    128.06 o 
   0   8   3     3323.70     3239.70     83.83 o 
   2   8   3     1373.86     1296.16     33.19 o 
   4   8   3     1736.57     1726.96     42.57 o 
   6   8   3     2310.55     2393.38     47.02 o 
   8   8   3      221.85      272.30     23.11 o 
  10   8   3      460.54      455.35     44.72 o 
 -11   9   3      125.92      186.97     36.58 o 
  -9   9   3      744.17      721.18     51.51 o 
  -7   9   3      685.56      668.97     34.02 o 
  -5   9   3      140.08      145.50     19.09 o 
  -3   9   3     3953.78     3878.65    100.90 o 
  -1   9   3     1498.00     1405.88     49.24 o 
   1   9   3      826.93      789.05     25.35 o 
   3   9   3      426.31      478.68     20.40 o 
   5   9   3      101.78      138.11     20.45 o 
   7   9   3      218.12      227.79     35.23 o 
 -10  10   3       64.20       96.19     32.51 o 
  -8  10   3      394.02      374.03     39.30 o 
  -6  10   3      556.25      538.89     33.89 o 
  -4  10   3       20.97        8.13     13.31 o 
  -2  10   3     1137.09     1133.38     44.95 o 
   0  10   3      161.83      152.94     23.71 o 
   2  10   3      405.47      438.92     42.69 o 
   4  10   3      373.02      370.06     26.03 o 
   6  10   3      440.88      422.69     28.93 o 
  -9  11   3       42.28       33.87     27.10 o 
  -7  11   3        1.74       19.64     16.28 o 
  -5  11   3      240.60      243.01     26.34 o 
  -3  11   3      437.89      445.73     29.12 o 
  -1  11   3      642.34      627.68     34.35 o 
   1  11   3      639.83      645.01     34.15 o 
   3  11   3      238.47      234.40     37.94 o 
   5  11   3      179.18      162.23     33.20 o 
   7  11   3      251.41      278.16     29.29 o 
  -6  12   3       79.78       89.64     34.55 o 
  -4  12   3      700.28      657.17     37.78 o 
  -2  12   3      404.47      368.46     28.56 o 
   0  12   3       75.90       81.39     19.48 o 
   2  12   3       25.50       29.34     16.74 o 
   4  12   3      164.75      170.89     24.73 o 
   6  12   3       15.91        1.12     16.74 o 
  -5  13   3      433.73      439.96     33.38 o 
  -3  13   3      421.86      464.93     32.80 o 
  -1  13   3      498.51      492.91     34.50 o 
   1  13   3      533.09      510.54     40.66 o 
   3  13   3      328.91      331.31     30.93 o 
  -2  14   3      750.59      765.33     43.23 o 
   0  14   3      280.00      329.27     40.65 o 
   0   0   4     2348.84     2664.44     83.14 o 
   2   0   4    50482.01    52655.79   1399.07 o 
   4   0   4    39962.31    41821.57   1118.62 o 
   6   0   4     1806.41     1957.94     77.39 o 
   8   0   4     2303.26     2123.87     88.27 o 
  10   0   4     1471.84     1539.63     75.96 o 
  12   0   4       46.38       50.13     27.10 o 
  -5   1   4      968.76      960.87     32.57 o 
  -1   1   4     6376.50     6555.31    174.90 o 
   1   1   4      565.46      598.86     44.28 o 
   3   1   4    12232.92    12324.90    196.53 o 
   5   1   4    18246.56    18335.98    345.17 o 
   7   1   4     2037.53     2029.87     55.69 o 
   9   1   4      309.47      281.09     22.50 o 
  11   1   4      463.45      503.23     32.58 o 
  -6   2   4     2531.77     2465.96     77.53 o 
  -4   2   4    10834.72    11192.30    327.96 o 
  -2   2   4      258.75      267.12     12.91 o 
   0   2   4     2528.69     2503.84     56.63 o 
   2   2   4     5780.32     5443.78     92.16 o 
   4   2   4     6947.54     6949.29    111.67 o 
   6   2   4      103.35      103.01     12.91 o 
   8   2   4     1958.58     2081.22     59.99 o 
  10   2   4     1632.05     1682.10     57.07 o 
 -13   3   4       19.80        1.35     23.03 o 
 -11   3   4     1134.84     1209.73     67.81 o 
  -9   3   4     3177.08     3015.56    115.56 o 
  -7   3   4     2686.23     2554.82     96.54 o 
  -5   3   4      659.44      718.79     26.25 o 
  -3   3   4    13307.63    13353.21    284.47 o 
  -1   3   4     7373.87     7456.73    120.97 o 
   1   3   4     1823.61     1791.01     30.23 o 
   3   3   4     4049.42     4028.42     64.54 o 
   5   3   4      311.13      336.53     33.64 o 
   7   3   4      942.15      890.76     27.61 o 
   9   3   4      361.32      391.72     25.87 o 
  11   3   4      481.66      468.84     31.58 o 
 -12   4   4      905.95      951.77     59.65 o 
 -10   4   4      600.82      604.57     44.73 o 
  -8   4   4      180.75      191.05     24.39 o 
  -6   4   4     1417.23     1426.94     44.03 o 
  -4   4   4     6680.01     6883.93    153.97 o 
  -2   4   4     3036.90     3321.83     79.89 o 
   0   4   4     2544.17     2786.16     52.57 o 
   2   4   4     3098.74     2964.30     49.09 o 
   4   4   4     1977.14     1902.39     35.22 o 
   6   4   4       62.98       67.90     11.14 o 
   8   4   4      564.41      560.65     28.71 o 
  10   4   4      542.99      561.22     32.58 o 
 -13   5   4      131.25      149.03     33.87 o 
 -11   5   4       97.17       93.48     28.45 o 
  -9   5   4     1025.82     1004.92     58.32 o 
  -7   5   4      182.19      192.74     16.20 o 
  -5   5   4     1580.15     1640.06     48.48 o 
  -3   5   4     3185.95     3248.49     82.28 o 
  -1   5   4      839.81      876.50     30.11 o 
   1   5   4     3177.92     3205.28     51.25 o 
   3   5   4     1139.54     1074.67     23.43 o 
   5   5   4     1850.24     1889.25     36.49 o 
   7   5   4      910.97      893.29     28.82 o 
   9   5   4       23.40       17.70     14.82 o 
  11   5   4       87.01       75.90     20.58 o 
 -12   6   4       92.66      115.16     31.16 o 
 -10   6   4      419.30      403.86     39.30 o 
  -8   6   4       17.39       23.03     17.61 o 
  -6   6   4      197.83      191.99     16.58 o 
  -4   6   4       43.02       54.02     10.99 o 
  -2   6   4     1505.29     1639.82     48.85 o 
   0   6   4      439.57      431.27     21.80 o 
   2   6   4      535.21      547.43     15.57 o 
   4   6   4      121.27      140.06     10.27 o 
   6   6   4      203.68      219.32     18.80 o 
   8   6   4       69.02       76.49     15.78 o 
  10   6   4      143.69      111.84     21.01 o 
 -11   7   4      237.64      295.39     42.00 o 
  -9   7   4      271.33      227.65     32.52 o 
  -7   7   4     1446.16     1529.63     50.36 o 
  -5   7   4     1754.50     1728.78     53.76 o 
  -3   7   4      630.30      573.47     26.79 o 
  -1   7   4      317.34      349.60     21.42 o 
   1   7   4     1417.47     1293.32     33.41 o 
   3   7   4     1155.90     1133.75     25.52 o 
   5   7   4      151.14      159.58     11.98 o 
   7   7   4      437.22      425.27     21.04 o 
   9   7   4     1086.00     1122.67     56.95 o 
 -12   8   4      165.78      127.36     35.23 o 
 -10   8   4     1616.02     1801.60     86.82 o 
  -8   8   4     1597.30     1689.22     81.41 o 
  -6   8   4      836.71      843.39     36.43 o 
  -4   8   4     1928.82     1926.17     59.43 o 
  -2   8   4     1801.38     1810.52     57.50 o 
   0   8   4     1787.50     1810.21     57.38 o 
   2   8   4     1576.22     1653.17     41.08 o 
   4   8   4     1947.66     1957.44     46.47 o 
   6   8   4     2703.17     2854.20     62.74 o 
   8   8   4      371.57      414.96     33.20 o 
  -9   9   4     1111.34     1018.38     65.09 o 
  -7   9   4     1163.38     1217.26     47.95 o 
  -5   9   4     2264.25     2290.46     69.11 o 
  -3   9   4      681.40      673.71     32.55 o 
  -1   9   4      995.12     1059.74     43.44 o 
   1   9   4     1992.98     2033.93     48.61 o 
   3   9   4     3216.47     3181.52     67.11 o 
   5   9   4      988.89     1007.74     31.89 o 
   7   9   4      528.39      516.38     50.15 o 
 -10  10   4     1027.84     1195.84     74.57 o 
  -8  10   4     1719.85     1666.08     84.12 o 
  -6  10   4     1110.15     1088.34     45.54 o 
  -4  10   4     1684.19     1707.05     59.40 o 
  -2  10   4     1053.42     1010.25     48.82 o 
   0  10   4      262.40      250.87     22.38 o 
   2  10   4     1985.57     1976.02     47.72 o 
   4  10   4     2037.94     2045.94     67.05 o 
   6  10   4      237.38      240.32     26.62 o 
  -9  11   4      489.82      520.41     50.14 o 
  -7  11   4      808.16      871.25     43.10 o 
  -5  11   4     2353.20     2267.72     72.88 o 
  -3  11   4     1730.10     1599.76     57.90 o 
  -1  11   4      701.91      688.70     49.48 o 
   1  11   4     1500.71     1479.58     56.21 o 
   3  11   4      828.58      856.83     48.81 o 
   5  11   4      496.97      521.09     33.53 o 
  -6  12   4      446.40      448.46     32.54 o 
  -4  12   4     1663.63     1684.15     62.57 o 
  -2  12   4     1251.69     1241.70     52.10 o 
   0  12   4     1348.93     1263.42     52.91 o 
   2  12   4     1476.13     1531.56     59.86 o 
   4  12   4      682.68      752.07     41.29 o 
  -5  13   4      312.44      294.05     29.90 o 
  -3  13   4      638.17      615.90     37.63 o 
  -1  13   4      377.05      354.63     29.90 o 
   1  13   4     1247.48     1276.43     58.31 o 
   3  13   4     1207.77     1247.24     96.28 o 
  -5   1   5     2782.65     3245.04    110.26 o 
  -1   1   5      289.64      283.31     17.62 o 
   1   1   5      374.98      397.91     15.17 o 
   3   1   5      571.76      569.64     21.09 o 
   5   1   5      137.16      133.28     20.32 o 
   7   1   5      254.70      269.69     33.88 o 
   9   1   5      180.43      172.11     48.10 o 
  11   1   5        5.21      -16.93     14.37 o 
  -6   2   5      947.60     1028.34     44.77 o 
  -4   2   5     6607.70     6959.42    219.32 o 
  -2   2   5     2650.75     2643.42     89.88 o 
   0   2   5     3551.54     3568.15     75.48 o 
   2   2   5     1405.14     1322.50     27.91 o 
   4   2   5      330.20      350.73     18.21 o 
   6   2   5      580.13      632.16     31.18 o 
   8   2   5      613.61      626.28     30.67 o 
  10   2   5      105.29      111.81     21.54 o 
 -13   3   5      351.51      322.52     42.01 o 
 -11   3   5      745.28      679.19     48.80 o 
  -7   3   5     1522.82     1461.95     66.51 o 
  -5   3   5     5835.87     6019.13    135.33 o 
  -3   3   5     8069.88     8406.00    185.52 o 
  -1   3   5     3006.66     3075.77     58.44 o 
   1   3   5     4465.82     4408.24     74.46 o 
   3   3   5     3087.12     3015.39     54.98 o 
   5   3   5        4.71       10.84      8.62 o 
   7   3   5      643.92      647.98     29.22 o 
   9   3   5     1017.29      976.46    101.70 o 
  11   3   5      237.44      195.97     26.62 o 
 -12   4   5     2056.21     2057.47     99.07 o 
 -10   4   5     2166.55     2153.25     96.39 o 
  -8   4   5     1390.59     1407.11     69.20 o 
  -6   4   5     3984.44     3923.07    117.13 o 
  -4   4   5    10493.96    10514.65    230.62 o 
  -2   4   5     4615.33     4595.83     82.31 o 
   0   4   5     7424.79     7559.37    131.13 o 
   2   4   5     7529.73     7665.68    113.71 o 
   4   4   5     2579.33     2654.63     46.53 o 
   6   4   5      123.14      138.64     13.71 o 
   8   4   5     1102.39     1113.05     34.83 o 
  10   4   5      781.63      751.27     37.78 o 
 -13   5   5      878.82      863.57     63.72 o 
 -11   5   5     1268.24     1344.07     74.60 o 
  -9   5   5      764.61      757.88     51.52 o 
  -7   5   5     1534.84     1495.13     47.87 o 
  -5   5   5     9078.72     9075.08    201.16 o 
  -3   5   5     1147.24     1096.30     37.89 o 
  -1   5   5     2329.06     2363.44     45.06 o 
   1   5   5    16160.42    16035.59    228.26 o 
   3   5   5     4515.85     4365.45     69.53 o 
   5   5   5      753.25      749.89     24.92 o 
   7   5   5     1610.71     1633.15     43.11 o 
   9   5   5     1125.02     1158.24     45.04 o 
 -12   6   5     1233.24     1380.52     78.65 o 
 -10   6   5     1085.47     1094.36     65.09 o 
  -8   6   5      819.48      762.01     48.81 o 
  -6   6   5      645.99      682.20     29.67 o 
  -4   6   5     7333.59     7392.39    168.66 o 
  -2   6   5     1745.95     1718.23     50.78 o 
   0   6   5      908.83      857.92     31.26 o 
   2   6   5     4153.62     4047.03     64.26 o 
   4   6   5     3275.69     3271.26     56.86 o 
   6   6   5      375.10      371.32     21.72 o 
   8   6   5     1364.92     1353.13     47.93 o 
  10   6   5      617.50      615.36     39.98 o 
 -11   7   5     1283.79     1388.75     77.30 o 
  -9   7   5     1165.00     1102.60     65.10 o 
  -7   7   5      766.32      752.10     43.39 o 
  -5   7   5     1389.01     1341.36     46.53 o 
  -3   7   5     3147.49     3182.92     85.01 o 
  -1   7   5     1498.85     1502.32     50.21 o 
   1   7   5     2432.49     2376.87     50.85 o 
   3   7   5     2508.45     2545.57     54.53 o 
   5   7   5      715.64      682.72     24.63 o 
   7   7   5     1912.02     2057.11     65.29 o 
   9   7   5      901.39      965.30     41.63 o 
 -10   8   5     1255.62     1183.95     70.52 o 
  -8   8   5      828.44      806.69     55.59 o 
  -6   8   5      491.61      504.25     29.22 o 
  -4   8   5     1531.24     1522.63     52.75 o 
  -2   8   5      650.84      671.01     31.46 o 
   0   8   5     2193.17     2233.77     65.93 o 
   2   8   5     1860.98     1883.53     45.07 o 
   4   8   5     1162.83     1167.94     33.81 o 
   6   8   5      266.84      302.18     27.10 o 
   8   8   5      595.29      596.37     44.73 o 
 -11   9   5       96.60       74.51     29.81 o 
  -9   9   5       48.38       28.45     24.39 o 
  -7   9   5     1255.43     1249.81     48.43 o 
  -5   9   5     2058.00     1929.23     63.33 o 
  -3   9   5      260.89      232.74     21.42 o 
  -1   9   5     1560.56     1551.41     53.90 o 
   1   9   5     2789.75     2793.41     61.69 o 
   3   9   5     1214.49     1172.86     34.40 o 
   5   9   5       92.53       93.31     14.23 o 
   7   9   5       87.44       73.00     17.90 o 
 -10  10   5      128.32      128.71     33.87 o 
  -8  10   5       48.64       25.74     25.74 o 
  -6  10   5      166.01      153.65     23.03 o 
  -4  10   5     1197.88     1119.16     46.51 o 
  -2  10   5       88.36       49.65     16.20 o 
   0  10   5      204.73      190.50     37.26 o 
   2  10   5      183.56      187.97     17.12 o 
   4  10   5       45.01       44.62     12.48 o 
   6  10   5      239.84      246.61     44.71 o 
  -9  11   5       41.48       32.51     29.80 o 
  -7  11   5       18.50       -5.09     15.78 o 
  -5  11   5      149.41      177.27     23.46 o 
  -3  11   5      243.45      182.16     23.90 o 
  -1  11   5      699.76      632.83     35.71 o 
   1  11   5       71.66       63.12     18.66 o 
   3  11   5      153.25      135.05     21.79 o 
   5  11   5      303.30      322.96     29.82 o 
  -6  12   5       95.48       95.26     22.93 o 
  -4  12   5       89.65       82.73     21.41 o 
  -2  12   5      188.83      199.65     26.23 o 
   0  12   5      343.67      365.53     29.90 o 
   2  12   5      269.33      270.58     27.29 o 
   4  12   5      205.07      185.03     26.01 o 
  -5  13   5      286.47      343.75     31.44 o 
  -3  13   5      745.65      783.13     43.97 o 
  -1  13   5      223.83      249.80     29.65 o 
   1  13   5      315.17      363.92     32.88 o 
   0   0   6    11608.27    11397.73    301.21 o 
   2   0   6     1861.53     1802.74     59.77 o 
   4   0   6     8397.70     8839.13    258.77 o 
   6   0   6    12437.47    12713.86    354.19 o 
   8   0   6     2543.60     2556.99    100.49 o 
  10   0   6       12.35      -13.55     20.32 o 
  -5   1   6    11549.30    11825.11    350.27 o 
  -1   1   6     1795.83     1827.64     44.08 o 
   1   1   6     5203.05     5240.43     88.28 o 
   3   1   6     3948.31     3954.08     90.58 o 
   5   1   6     1724.46     1786.45     49.43 o 
   7   1   6     3898.84     3721.57     91.83 o 
   9   1   6     1663.59     1696.63     65.80 o 
  -6   2   6     7144.46     7090.61    218.93 o 
  -4   2   6     1843.79     1903.60     67.94 o 
  -2   2   6     2664.93     2500.01     87.10 o 
   0   2   6     7371.87     7555.86    121.94 o 
   2   2   6     2521.25     2477.30     45.21 o 
   4   2   6      654.43      673.86     26.84 o 
   6   2   6     2219.16     2183.50     60.43 o 
   8   2   6     2047.95     1946.74     59.02 o 
  10   2   6       10.29        4.74     15.33 o 
 -13   3   6      601.50      589.60     51.50 o 
 -11   3   6      450.65      447.24     42.01 o 
  -7   3   6      953.75      981.99     52.90 o 
  -5   3   6     9954.91     9965.41    216.66 o 
  -3   3   6      981.90      903.43     30.21 o 
  -1   3   6      813.49      870.32     21.45 o 
   1   3   6     4794.20     4801.49    106.87 o 
   3   3   6     5348.62     5402.46    112.37 o 
   5   3   6       55.42       41.21     11.38 o 
   7   3   6      223.73      179.52     20.12 o 
   9   3   6      146.26      118.67     20.58 o 
 -12   4   6       85.31       75.87     28.45 o 
 -10   4   6      881.48      892.17     58.30 o 
  -8   4   6     2100.43     1977.13     89.62 o 
  -6   4   6     1015.46     1007.03     34.37 o 
  -4   4   6      760.10      774.40     30.69 o 
  -2   4   6     5119.21     5375.22     95.91 o 
   0   4   6     5827.46     6010.78    105.78 o 
   2   4   6        1.80        4.95      5.33 o 
   4   4   6     1849.70     1794.40     42.32 o 
   6   4   6     1417.79     1446.58     39.07 o 
   8   4   6      214.09      225.54     19.22 o 
  10   4   6      108.98      100.01     21.08 o 
 -13   5   6      155.81      162.59     39.29 o 
 -11   5   6      432.19      409.28     42.01 o 
  -9   5   6      721.66      723.95     51.52 o 
  -7   5   6      281.68      245.25     18.52 o 
  -5   5   6      499.92      551.13     30.50 o 
  -3   5   6        6.65        6.77      8.62 o 
  -1   5   6      121.93      134.94     15.58 o 
   1   5   6      137.65      145.57      9.78 o 
   3   5   6       31.12       31.46      7.91 o 
   5   5   6      107.12      109.72     13.01 o 
   7   5   6       82.86       71.91     13.71 o 
   9   5   6      306.10      293.09     26.62 o 
 -12   6   6      107.55      126.00     35.23 o 
 -10   6   6      121.14      135.49     29.81 o 
  -8   6   6      772.97      759.24     51.52 o 
  -6   6   6      517.05      489.91     26.43 o 
  -4   6   6     1339.45     1357.57     54.96 o 
  -2   6   6      663.66      680.73     29.67 o 
   0   6   6        3.50        2.26      8.46 o 
   2   6   6     1250.62     1279.25     33.87 o 
   4   6   6      490.37      468.83     19.38 o 
   6   6   6      178.73      196.77     20.83 o 
   8   6   6       75.37       54.81     14.82 o 
 -11   7   6      301.85      322.50     40.65 o 
  -9   7   6      313.87      364.52     40.65 o 
  -7   7   6     1475.59     1408.66     49.35 o 
  -5   7   6      859.00      875.33     36.44 o 
  -3   7   6      658.77      697.70     32.10 o 
  -1   7   6     1041.25      996.79     38.04 o 
   1   7   6      737.78      707.77     24.32 o 
   3   7   6      107.00      122.07     13.01 o 
   5   7   6      501.92      514.93     29.28 o 
   7   7   6      408.31      413.99     27.68 o 
 -10   8   6      990.93     1038.59     66.44 o 
  -8   8   6      603.14      595.05     47.44 o 
  -6   8   6     2993.10     3069.77     88.40 o 
  -4   8   6     2888.37     2831.49     81.61 o 
  -2   8   6      342.08      330.12     23.46 o 
   0   8   6     1213.34     1315.87     48.47 o 
   2   8   6     2797.48     2753.44     61.34 o 
   4   8   6      379.70      371.05     25.03 o 
   6   8   6      322.07      341.60     26.02 o 
   8   8   6     1212.54     1232.63     63.73 o 
 -11   9   6      552.71      552.96     51.50 o 
  -9   9   6     1155.11     1149.93     70.51 o 
  -7   9   6     1202.90     1194.19     48.42 o 
  -5   9   6     1798.49     1802.30     61.39 o 
  -3   9   6     1034.33     1112.54     44.95 o 
  -1   9   6      520.57      544.41     30.87 o 
   1   9   6      537.93      558.55     23.38 o 
   3   9   6      386.29      392.74     20.95 o 
   5   9   6      834.23      779.40     44.74 o 
   7   9   6     1226.00     1256.86     56.95 o 
 -10  10   6      457.23      491.94     51.50 o 
  -8  10   6      408.25      458.05     46.08 o 
  -6  10   6     2981.64     2914.56     88.35 o 
  -4  10   6     2823.37     2743.34     83.41 o 
  -2  10   6      460.63      467.92     30.09 o 
   0  10   6      577.09      570.21     33.77 o 
   2  10   6     1133.43     1153.06     35.73 o 
   4  10   6      964.78      968.02     32.79 o 
   6  10   6      412.19      437.72     51.50 o 
  -7  11   6      574.28      586.09     35.93 o 
  -5  11   6     2002.48     1932.38     67.52 o 
  -3  11   6     1588.89     1580.69     59.81 o 
  -1  11   6     1273.69     1235.70     50.98 o 
   1  11   6     1227.04     1286.92     39.39 o 
   3  11   6      430.76      454.37     32.20 o 
   5  11   6      220.07      220.86     46.07 o 
  -6  12   6      751.93      771.42     43.13 o 
  -4  12   6     1197.92     1251.49     54.02 o 
  -2  12   6      513.48      519.32     34.73 o 
   0  12   6      806.63      852.17     43.95 o 
   2  12   6     1670.83     1700.85     64.11 o 
  -3  13   6      118.51      124.91     25.65 o 
  -1  13   6      408.83      400.62     32.80 o 
  -1   1   7       64.46       98.98      9.58 o 
   1   1   7      664.22      657.72     23.01 o 
   3   1   7       28.04       24.31      9.06 o 
   5   1   7      143.82      152.15     52.16 o 
   7   1   7       34.36       28.45     13.67 o 
   9   1   7       33.77       10.39     15.78 o 
  -6   2   7     2370.21     2353.65     84.25 o 
  -4   2   7      532.29      546.19     24.43 o 
  -2   2   7     1923.12     2028.55     51.07 o 
   0   2   7     2834.94     2955.90     55.19 o 
   2   2   7     2211.28     2347.47     56.65 o 
   4   2   7        9.05       10.16      9.58 o 
   6   2   7      229.97      223.69     27.78 o 
   8   2   7      392.91      405.56     27.79 o 
 -13   3   7      348.50      388.91     43.36 o 
 -11   3   7      779.52      778.17     55.58 o 
  -9   3   7      754.57      653.49     47.45 o 
  -7   3   7     4340.05     4349.37    148.43 o 
  -5   3   7     3993.35     4060.16    112.36 o 
  -3   3   7     2631.32     2779.73     71.07 o 
  -1   3   7     7909.68     8121.59    166.90 o 
   1   3   7     3092.94     3079.10     56.51 o 
   3   3   7     1157.83     1136.67     35.00 o 
   5   3   7     1132.79     1119.61     38.65 o 
   7   3   7      465.40      460.03     27.30 o 
   9   3   7      168.71      135.18     21.97 o 
 -12   4   7     1531.30     1454.17     82.75 o 
 -10   4   7     1474.32     1474.67     78.68 o 
  -8   4   7     1715.96     1748.12     85.51 o 
  -6   4   7     4439.09     4353.01    108.32 o 
  -4   4   7     3115.19     3180.29    105.42 o 
  -2   4   7     2452.28     2584.19     51.54 o 
   0   4   7     5726.98     5691.57     88.58 o 
   2   4   7     4092.15     4136.90     77.96 o 
   4   4   7     1194.25     1180.69     32.91 o 
   6   4   7     1310.65     1364.01     38.56 o 
   8   4   7      325.09      343.61     22.03 o 
 -13   5   7      810.86      961.12     69.14 o 
 -11   5   7     1332.36     1288.50     74.60 o 
  -9   5   7     1596.86     1618.72     82.77 o 
  -7   5   7     1031.53     1033.46     59.67 o 
  -5   5   7     2015.34     2010.10     59.54 o 
  -3   5   7     2662.10     2623.20     72.01 o 
  -1   5   7     2237.68     2108.21     60.15 o 
   1   5   7     4043.46     4043.50     65.77 o 
   3   5   7     3373.65     3405.17     68.36 o 
   5   5   7     1539.91     1552.26     41.01 o 
   7   5   7     1306.34     1316.57     39.94 o 
   9   5   7      102.35      123.38     22.50 o 
 -12   6   7     1222.14     1193.35     75.94 o 
 -10   6   7     1305.97     1384.80     77.31 o 
  -8   6   7      694.41      738.83     51.51 o 
  -6   6   7     4251.57     4171.42    103.45 o 
  -4   6   7     1455.49     1403.02     46.53 o 
  -2   6   7     1703.25     1732.74     54.49 o 
   0   6   7     3106.21     3047.05     82.08 o 
   2   6   7     2521.75     2617.02     56.03 o 
   4   6   7     1016.49     1037.66     40.40 o 
   6   6   7     1177.72     1135.00     35.42 o 
   8   6   7      638.33      652.82     29.59 o 
 -11   7   7      617.77      608.58     55.57 o 
  -9   7   7     1311.56     1306.15     74.60 o 
  -7   7   7     1893.10     1798.78     58.97 o 
  -5   7   7      439.26      464.10     28.75 o 
  -3   7   7      274.93      280.53     30.49 o 
  -1   7   7     3156.91     3125.12     86.11 o 
   1   7   7     1107.55     1069.05     31.78 o 
   3   7   7      246.84      268.72     22.31 o 
   5   7   7      880.59      860.22     37.76 o 
   7   7   7     1099.24     1119.31     46.88 o 
 -10   8   7      253.31      147.69     33.87 o 
  -8   8   7      573.81      601.81     50.15 o 
  -6   8   7     2298.46     2231.65     71.05 o 
  -4   8   7      186.00      203.94     22.38 o 
  -2   8   7       60.50       70.56     16.58 o 
   0   8   7     1354.47     1361.69     37.90 o 
   2   8   7     2817.71     2819.54     94.33 o 
   4   8   7      184.10      174.03     46.07 o 
   6   8   7      355.61      337.92     27.78 o 
  -9   9   7      112.18      159.87     35.23 o 
  -7   9   7      274.25      243.91     25.66 o 
  -5   9   7     1620.94     1520.20     63.09 o 
  -3   9   7      890.29      882.56     40.67 o 
  -1   9   7      850.28      765.00     36.80 o 
   1   9   7      879.50      843.70     29.66 o 
   3   9   7     1028.54     1031.93     42.59 o 
   5   9   7      439.91      469.87     30.82 o 
  -8  10   7       38.83       24.39     27.10 o 
  -6  10   7      187.63      168.67     24.42 o 
  -4  10   7      421.02      385.46     29.71 o 
  -2  10   7      409.54      376.94     28.56 o 
   0  10   7      219.24      194.65     17.94 o 
   2  10   7      204.75      192.70     18.57 o 
   4  10   7        8.40        7.09     15.54 o 
  -7  11   7      210.92      215.44     39.29 o 
  -5  11   7      112.69       69.77     20.12 o 
  -3  11   7       29.06       44.19     18.66 o 
  -1  11   7        4.58       14.71     16.93 o 
   1  11   7      605.27      587.43     27.11 o 
   3  11   7       83.24       71.48     19.49 o 
  -6  12   7      103.89       99.50     23.89 o 
  -4  12   7       72.98       86.48     25.74 o 
  -2  12   7      238.08      224.82     60.30 o 
   0  12   7      328.89      318.68     32.55 o 
   0   0   8     1445.46     1373.57     52.93 o 
   2   0   8     2195.52     2061.85     74.70 o 
   4   0   8     1697.22     1749.37     70.57 o 
   6   0   8     2195.06     2151.66     89.60 o 
   8   0   8     1167.77     1126.87     65.09 o 
  -1   1   8     6834.69     7010.39    118.49 o 
   1   1   8     5137.61     5291.02    109.75 o 
   3   1   8       51.38       68.62     18.97 o 
   5   1   8     1148.45     1190.95     41.24 o 
   7   1   8     3174.40     3109.93     83.57 o 
   9   1   8     1005.46      947.90     43.14 o 
  -6   2   8     4177.25     4286.31    152.50 o 
  -4   2   8     4764.56     4825.62    158.13 o 
  -2   2   8     5122.49     5249.15    107.96 o 
   0   2   8     1804.04     1814.93     37.07 o 
   2   2   8     1861.55     1904.52     50.85 o 
   4   2   8     2059.81     2075.54     55.68 o 
   6   2   8     1083.94     1090.57     40.27 o 
   8   2   8       54.19       32.70     17.16 o 
 -13   3   8      444.75      447.22     46.08 o 
 -11   3   8      419.27      336.10     39.30 o 
  -9   3   8      309.70      300.84     35.23 o 
  -7   3   8     1348.48     1358.13     69.20 o 
  -5   3   8     1064.27     1053.98     37.37 o 
  -3   3   8      634.63      652.06     20.90 o 
  -1   3   8     3145.76     3087.71     70.86 o 
   1   3   8     4559.22     4459.91     94.33 o 
   3   3   8      141.67      151.05     27.10 o 
   5   3   8     1259.84     1235.98     42.20 o 
   7   3   8      626.63      664.07     33.06 o 
 -12   4   8      230.32      203.25     39.29 o 
 -10   4   8      424.40      393.02     42.01 o 
  -8   4   8      403.22      417.43     40.66 o 
  -6   4   8     1609.87     1570.93     52.24 o 
  -4   4   8      375.13      344.39     22.04 o 
  -2   4   8      519.02      546.98     26.03 o 
   0   4   8      562.05      554.51     16.87 o 
   2   4   8     1418.22     1412.47     36.38 o 
   4   4   8      252.30      259.75     16.68 o 
   6   4   8        8.92       10.66     12.13 o 
   8   4   8      161.11      141.03     27.49 o 
 -11   5   8       14.59       21.68     23.03 o 
  -9   5   8       59.69       81.29     27.10 o 
  -7   5   8     2664.84     2645.00    108.68 o 
  -5   5   8     1762.02     1747.70     55.67 o 
  -3   5   8       61.35       67.66     13.87 o 
  -1   5   8     1123.16     1112.04     40.71 o 
   1   5   8      736.30      735.04     32.24 o 
   3   5   8      384.24      394.12     19.04 o 
   5   5   8      135.23      154.78     16.46 o 
   7   5   8      284.72      307.88     22.88 o 
 -12   6   8        6.79       10.84     24.38 o 
 -10   6   8       30.56       37.93     24.39 o 
  -8   6   8      990.32      964.12     62.38 o 
  -6   6   8      200.10      209.04     27.78 o 
  -4   6   8      748.60      772.55     34.47 o 
  -2   6   8      429.46      441.73     26.24 o 
   0   6   8      795.08      766.28     26.21 o 
   2   6   8      521.14      527.35     28.66 o 
   4   6   8       46.88       52.84     15.54 o 
   6   6   8      119.00      106.95     20.82 o 
 -11   7   8      327.30      372.65     44.72 o 
  -9   7   8      312.11      287.28     37.94 o 
  -7   7   8      474.18      418.80     40.66 o 
  -5   7   8     1239.97     1253.36     47.47 o 
  -3   7   8      955.15     1016.59     77.30 o 
  -1   7   8      379.54      376.14     24.42 o 
   1   7   8      253.72      278.95     17.63 o 
   3   7   8      537.18      522.14     29.96 o 
   5   7   8      482.49      448.28     41.34 o 
   7   7   8        4.48       -4.02     15.24 o 
 -10   8   8      153.36      176.13     39.29 o 
  -8   8   8     1601.57     1564.20     82.75 o 
  -6   8   8     2126.33     2055.92     67.19 o 
  -4   8   8      615.59      579.94     32.97 o 
  -2   8   8     1452.05     1454.33     53.89 o 
   0   8   8     1426.51     1434.56     40.51 o 
   2   8   8      128.67      126.12     19.79 o 
   4   8   8      415.20      421.92     29.27 o 
   6   8   8      464.95      428.52     30.82 o 
  -9   9   8      431.17      398.43     44.72 o 
  -7   9   8     1219.65     1217.83     73.23 o 
  -5   9   8     1362.22     1381.82     55.14 o 
  -3   9   8     1960.12     1996.42    100.43 o 
  -1   9   8     1267.75     1231.65     50.86 o 
   1   9   8      163.83      198.64     18.09 o 
   3   9   8      355.81      375.41     27.83 o 
   5   9   8      516.53      522.48     36.59 o 
  -8  10   8      751.59      802.48     61.00 o 
  -6  10   8      970.33      934.12     45.53 o 
  -4  10   8      830.93      800.67     64.40 o 
  -2  10   8     1619.20     1619.88     61.20 o 
   0  10   8     1411.04     1407.42     42.05 o 
   2  10   8      168.42      154.56     35.90 o 
   4  10   8      153.12      188.76     44.03 o 
  -7  11   8      753.02      676.41     56.93 o 
  -5  11   8      640.45      627.93     38.81 o 
  -3  11   8     1577.30     1615.90     61.60 o 
  -1  11   8     1860.43     1780.86     66.06 o 
   1  11   8      788.03      804.41     32.40 o 
  -4  12   8      120.67      116.33     24.08 o 
  -2  12   8      762.35      744.75     43.23 o 
  -1   1   9      363.38      397.69     22.36 o 
   1   1   9       24.04       24.05     10.16 o 
   3   1   9      214.62      220.42     17.71 o 
   5   1   9       64.69       45.39     15.33 o 
   7   1   9       44.87       16.93     16.29 o 
  -6   2   9     3044.27     3073.55    110.11 o 
  -4   2   9      394.33      433.71     32.53 o 
  -2   2   9      933.97      916.92     30.51 o 
   0   2   9      765.07      785.15     31.86 o 
   2   2   9      322.87      352.46     24.39 o 
   4   2   9      717.01      729.24     31.14 o 
   6   2   9       85.55       75.86     18.20 o 
   8   2   9      136.26      126.68     22.99 o 
 -13   3   9      330.96      307.60     42.01 o 
 -11   3   9      400.95      421.46     44.72 o 
  -9   3   9     1157.08     1090.41     65.10 o 
  -7   3   9     2072.76     2052.84     89.61 o 
  -5   3   9     2645.66     2649.84     72.06 o 
  -3   3   9     3549.50     3563.02     69.98 o 
  -1   3   9     3375.81     3288.53     62.38 o 
   1   3   9     3184.26     3273.76     76.83 o 
   3   3   9     1145.94     1187.37     56.28 o 
   5   3   9     1343.04     1316.61     44.59 o 
   7   3   9      189.27      204.42     24.85 o 
 -12   4   9      367.70      371.30     43.36 o 
 -10   4   9     1119.99     1030.63     66.45 o 
  -8   4   9     2967.12     2964.69    122.28 o 
  -6   4   9      537.66      562.94     29.67 o 
  -4   4   9      566.91      594.74     30.67 o 
  -2   4   9     3453.74     3476.04     90.98 o 
   0   4   9     2972.14     2978.82     78.66 o 
   2   4   9      661.39      672.39     27.16 o 
   4   4   9     1522.53     1495.44     41.01 o 
   6   4   9     1440.34     1453.42     42.90 o 
 -11   5   9      759.23      745.57     59.65 o 
  -9   5   9     1505.78     1573.65     84.11 o 
  -7   5   9     3035.94     3016.57    123.65 o 
  -3   5   9     1444.91     1420.88     48.27 o 
  -1   5   9     2728.02     2750.92     75.61 o 
   1   5   9      778.95      772.15     34.51 o 
   3   5   9     1452.76     1387.92     71.22 o 
   5   5   9     1722.29     1745.70     67.16 o 
   7   5   9      282.56      288.16     23.67 o 
 -12   6   9      220.52      142.27     36.58 o 
 -10   6   9     1137.39     1171.62     74.58 o 
  -8   6   9     3911.88     3734.92    149.56 o 
  -6   6   9     1948.60     2020.59     63.32 o 
  -4   6   9     1343.24     1348.25     48.38 o 
  -2   6   9     2842.20     2906.53     82.21 o 
   0   6   9     2411.65     2502.52     71.43 o 
   2   6   9      275.35      256.93     22.46 o 
   4   6   9     1071.93     1065.88     44.64 o 
   6   6   9     1275.68     1320.86     84.08 o 
 -11   7   9      238.26      231.70     40.65 o 
  -9   7   9      595.75      646.53     54.22 o 
  -7   7   9     1811.59     1784.42     88.20 o 
  -5   7   9      895.08      880.94     40.23 o 
  -3   7   9      261.10      268.84     23.90 o 
  -1   7   9      197.29      263.72     25.74 o 
   1   7   9      958.78      972.53     41.70 o 
   3   7   9      350.83      326.67     25.72 o 
   5   7   9      717.95      745.68     38.74 o 
 -10   8   9      273.30      359.08     50.14 o 
  -8   8   9     1181.22     1111.99     69.16 o 
  -6   8   9      622.66      599.01     34.97 o 
  -4   8   9      434.85      457.84     31.05 o 
  -2   8   9      751.87      768.40     38.99 o 
   0   8   9      571.38      611.94     25.87 o 
   2   8   9      238.32      172.77     22.46 o 
   4   8   9     1003.68     1022.70     63.05 o 
  -9   9   9      148.69       84.00     32.52 o 
  -7   9   9      102.08      124.64     32.52 o 
  -5   9   9      189.65      176.55     35.23 o 
  -3   9   9     1293.64     1235.09     51.55 o 
  -1   9   9      364.65      388.05     28.65 o 
   1   9   9      377.26      372.74     28.28 o 
   3   9   9      524.75      502.70     33.09 o 
  -8  10   9      434.38      435.01     47.43 o 
  -6  10   9        7.37      -17.36     15.61 o 
  -4  10   9        0.97       -5.34     16.74 o 
  -2  10   9      458.31      445.56     32.20 o 
   0  10   9      596.64      593.45     28.26 o 
   2  10   9       51.84       57.23     18.26 o 
  -5  11   9       12.74       16.97     18.13 o 
  -3  11   9      138.91      128.59     25.05 o 
  -1  11   9       95.20       97.03     17.14 o 
  -2   0  10     2823.45     2726.11     92.41 o 
   0   0  10     1515.54     1479.03     62.42 o 
   2   0  10     1084.10     1103.93     51.53 o 
   4   0  10     1001.24     1060.35     54.24 o 
   6   0  10      462.41      456.71     42.01 o 
  -3   1  10     6066.15     6247.91    200.49 o 
  -1   1  10     3942.57     4028.80     87.53 o 
   1   1  10      184.10      178.67     20.32 o 
   3   1  10     1453.24     1464.94     52.23 o 
   5   1  10     1290.44     1301.20     46.03 o 
   7   1  10       80.93       66.38     20.12 o 
  -6   2  10      180.87      179.97     19.48 o 
  -4   2  10     1466.55     1455.94     69.20 o 
  -2   2  10     2007.30     2033.82     73.32 o 
   0   2  10     2811.82     2868.61     68.13 o 
   2   2  10     1480.34     1469.60     44.54 o 
   4   2  10      511.06      550.33     28.26 o 
   6   2  10      253.44      233.26     24.91 o 
 -11   3  10      501.05      478.42     47.44 o 
  -9   3  10     2401.83     2232.13    101.83 o 
  -7   3  10       70.61       60.97     23.03 o 
  -5   3  10      598.03      598.61     30.67 o 
  -3   3  10     2857.76     2868.37     80.98 o 
  -1   3  10     1007.89      994.09     32.82 o 
   1   3  10       46.81       27.15     11.95 o 
   3   3  10     1617.22     1514.08     47.48 o 
   5   3  10     1285.70     1338.68     46.99 o 
 -12   4  10      153.10      146.33     35.23 o 
 -10   4  10       10.33        5.42     24.38 o 
  -8   4  10      386.37      439.09     43.37 o 
  -6   4  10      905.71      920.80     74.58 o 
  -4   4  10        3.19       -5.65     10.98 o 
  -2   4  10      301.08      272.23     21.48 o 
   0   4  10      814.06      820.99     36.16 o 
   2   4  10      288.00      295.98     29.13 o 
   4   4  10      184.03      175.29     17.94 o 
   6   4  10      159.57      170.67     20.24 o 
 -11   5  10      218.42      241.18     40.65 o 
  -9   5  10      237.38      250.67     39.29 o 
  -7   5  10       20.53       18.97     21.68 o 
  -5   5  10      827.50      853.44     38.35 o 
  -3   5  10     2200.84     2160.20     67.43 o 
  -1   5  10      284.00      281.86     23.11 o 
   1   5  10      449.88      445.22     27.68 o 
   3   5  10      388.73      397.77     27.68 o 
   5   5  10      110.91      107.85     22.13 o 
 -10   6  10      122.60      119.23     35.23 o 
  -8   6  10       80.88       92.13     28.45 o 
  -6   6  10      326.57      326.51     25.38 o 
  -4   6  10      747.76      747.68     36.82 o 
  -2   6  10      122.99      128.21     21.00 o 
   0   6  10       75.06       74.48     16.93 o 
   2   6  10       45.16       43.20     16.58 o 
   4   6  10      308.79      299.58     28.32 o 
  -9   7  10      327.47      319.80     47.43 o 
  -7   7  10      660.74      722.48     55.58 o 
  -5   7  10     1037.68      980.63     44.08 o 
  -3   7  10      497.26      503.56     31.24 o 
  -1   7  10      591.59      606.90     33.21 o 
   1   7  10      507.18      513.97     31.24 o 
   3   7  10      156.27      154.79     23.44 o 
  -8   8  10      410.61      416.04     47.43 o 
  -6   8  10      483.84      435.31     30.67 o 
  -4   8  10     1506.37     1518.54     57.88 o 
  -2   8  10     1809.80     1847.08     64.12 o 
   0   8  10      309.20      308.02     26.70 o 
   2   8  10      206.06      206.37     25.71 o 
  -7   9  10      621.04      624.84     56.93 o 
  -5   9  10      476.18      494.86     40.66 o 
  -3   9  10      898.91      940.85     45.75 o 
  -1   9  10     1672.54     1625.82     59.65 o 
   1   9  10      529.75      529.57     34.50 o 
  -6  10  10      107.13      101.97     27.77 o 
  -4  10  10      765.00      806.26     44.50 o 
  -2  10  10     1489.78     1475.09     59.85 o 
   0  10  10      509.49      528.78     67.09 o 
  -3   1  11      613.52      630.34     35.24 o 
  -1   1  11       27.88       29.48     11.95 o 
   1   1  11       89.14       60.29     14.37 o 
   3   1  11       37.16       23.92     13.87 o 
   5   1  11       68.03       54.87     18.20 o 
  -6   2  11     1173.18     1077.98     42.67 o 
  -4   2  11     2433.91     2456.71     96.42 o 
  -2   2  11     1184.29     1175.06     45.44 o 
   0   2  11      206.12      174.66     18.13 o 
   2   2  11      380.21      350.04     27.78 o 
   4   2  11      412.25      416.80     27.30 o 
 -11   3  11      245.32      219.51     40.65 o 
  -9   3  11      993.10     1008.80     66.44 o 
  -7   3  11      815.90      812.10     54.23 o 
  -5   3  11     1222.77     1292.46     47.47 o 
  -3   3  11     2370.60     2445.59    105.92 o 
  -1   3  11     1601.50     1573.92     69.20 o 
   1   3  11      981.05      928.68     35.32 o 
   3   3  11     1480.58     1436.17     85.46 o 
   5   3  11      393.52      388.99     27.79 o 
 -10   4  11     1162.35     1071.27     70.51 o 
  -8   4  11     1213.95     1280.25     74.59 o 
  -6   4  11      750.07      801.28     37.86 o 
  -4   4  11      887.80      834.59     39.32 o 
  -2   4  11      601.38      627.34     31.84 o 
   0   4  11      326.88      330.88     42.69 o 
   2   4  11     1253.26     1173.88     47.57 o 
   4   4  11     1181.52     1114.09     48.54 o 
 -11   5  11      335.56      344.19     43.36 o 
  -9   5  11     1497.50     1403.92     81.39 o 
  -7   5  11     1312.63     1359.03     75.95 o 
  -5   5  11     1785.72     1828.04     63.31 o 
  -3   5  11      314.49      322.63     25.66 o 
  -1   5  11      824.54      786.35     37.42 o 
   1   5  11      859.46      857.05     40.06 o 
   3   5  11      814.26      847.69     40.69 o 
 -10   6  11      870.52      751.04     61.00 o 
  -8   6  11     1082.20     1105.11     70.51 o 
  -6   6  11     1168.82     1166.94     49.86 o 
  -4   6  11     2755.83     2649.35     80.94 o 
  -2   6  11     2057.70     1905.57     99.08 o 
   0   6  11      350.04      365.68     27.68 o 
   2   6  11      790.69      866.10     41.69 o 
   4   6  11      700.92      755.41     40.31 o 
  -9   7  11      633.63      607.22     55.57 o 
  -7   7  11      579.51      559.77     50.15 o 
  -5   7  11     1088.04     1025.26     46.50 o 
  -3   7  11     1192.89     1184.30     49.42 o 
  -1   7  11      415.44      464.99     30.93 o 
   1   7  11       80.56       74.98     20.49 o 
   3   7  11      418.66      412.45     31.54 o 
  -8   8  11      142.53      178.84     39.29 o 
  -6   8  11      196.98      220.88     28.25 o 
  -4   8  11      738.07      717.89     40.66 o 
  -2   8  11      256.26      260.16     44.72 o 
   0   8  11      132.10      128.36     23.75 o 
   2   8  11      182.66      169.15     27.78 o 
  -5   9  11      195.73      128.85     23.95 o 
  -3   9  11      148.64      175.54     26.69 o 
  -1   9  11      820.21      831.50     42.98 o 
  -2   0  12     4206.12     4429.83    142.81 o 
   0   0  12      903.03      957.21     50.17 o 
   2   0  12      308.18      337.41     33.88 o 
   4   0  12      459.50      460.77     42.01 o 
  -5   1  12     1764.05     1823.77     84.13 o 
  -3   1  12     1117.74     1141.01     41.36 o 
  -1   1  12      905.75      835.72     33.07 o 
   1   1  12     2025.41     2098.71     58.05 o 
   3   1  12     1160.01     1187.07     43.62 o 
 -10   2  12     1255.51     1189.33     75.94 o 
  -8   2  12     1244.75     1174.47     69.17 o 
  -6   2  12      408.73      382.17     39.30 o 
  -2   2  12     1979.10     1992.39     80.08 o 
   0   2  12      414.20      434.37     24.42 o 
   2   2  12      577.40      605.66     30.18 o 
   4   2  12      708.80      707.52     34.97 o 
 -11   3  12      259.98      303.52     47.42 o 
  -9   3  12      181.74      163.95     37.94 o 
  -7   3  12      547.61      517.75     47.44 o 
  -5   3  12      592.76      574.30     32.59 o 
  -3   3  12       97.17      143.61     31.16 o 
  -1   3  12      534.86      582.81     42.02 o 
   1   3  12      341.43      334.71     33.88 o 
   3   3  12      906.74      989.68     56.94 o 
 -10   4  12      557.45      618.03     55.57 o 
  -8   4  12      222.99      242.54     40.65 o 
  -6   4  12      394.49      369.97     39.30 o 
  -4   4  12      644.41      634.38     52.86 o 
  -2   4  12      315.31      354.50     26.62 o 
   0   4  12      632.25      626.61     34.15 o 
   2   4  12       49.19       50.32     19.51 o 
  -9   5  12       84.69      184.25     39.29 o 
  -7   5  12       96.43       96.19     31.16 o 
  -5   5  12       87.05       95.04     20.58 o 
  -3   5  12      412.60      443.15     48.79 o 
  -1   5  12      354.67      349.47     27.99 o 
   1   5  12      152.06      151.75     24.08 o 
   3   5  12       33.38       40.26     19.51 o 
  -8   6  12       46.66       79.93     32.51 o 
  -6   6  12      160.89      159.83     54.87 o 
  -4   6  12      151.39      157.60     23.89 o 
  -2   6  12      791.99      754.27     39.36 o 
   0   6  12       29.03       45.96     22.35 o 
   2   6  12      184.32      208.15     27.00 o 
  -7   7  12       32.03       42.00     27.09 o 
  -5   7  12      229.19      250.59     54.20 o 
  -3   7  12     1066.15     1048.12     73.22 o 
  -1   7  12      369.15      358.96     29.63 o 
   1   7  12       38.81       18.90     18.87 o 
  -6   8  12      536.36      553.45     37.85 o 
  -4   8  12      985.63      951.14     47.27 o 
  -2   8  12      510.23      458.91     33.51 o 
  -7   1  13      139.48      115.16     31.16 o 
  -3   1  13      312.72      311.03     22.04 o 
  -1   1  13      200.50      206.11     21.08 o 
   1   1  13       48.51       45.49     15.78 o 
 -10   2  13      152.48      105.68     32.52 o 
  -8   2  13      103.45      143.61     35.23 o 
  -6   2  13      404.07      433.66     43.37 o 
  -2   2  13      619.84      600.46     42.02 o 
   0   2  13      609.15      599.09     43.37 o 
   2   2  13      421.35      395.83     29.14 o 
  -9   3  13      107.22      112.45     33.87 o 
  -7   3  13      339.82      365.88     43.36 o 
  -5   3  13      881.31      864.97     61.01 o 
  -3   3  13      889.85      903.50     40.92 o 
  -1   3  13      588.32      557.06     42.02 o 
   1   3  13      560.85      532.65     43.37 o 
  -8   4  13      359.51      390.27     46.07 o 
  -6   4  13     1517.09     1616.89     85.46 o 
  -4   4  13      871.92      921.89     65.07 o 
  -2   4  13      181.45      177.70     24.30 o 
   0   4  13      255.55      258.39     27.96 o 
  -7   5  13      634.27      685.84     56.93 o 
  -5   5  13     1627.56     1688.91     90.89 o 
  -3   5  13     1258.20     1258.97     52.89 o 
  -1   5  13       31.13       28.94     18.22 o 
  -6   6  13     1256.05     1251.67     77.30 o 
  -4   6  13     1035.93     1012.83     73.22 o 
  -2   6  13      713.60      680.13     60.32 o 
  -5   7  13      794.23      860.78     67.78 o 
  -3   7  13      914.75      917.23     45.90 o 
  -4   0  14      384.39      394.35     35.23 o 
  -2   0  14      181.59      149.04     28.45 o 
   0   0  14     1195.54     1224.48     63.73 o 
  -3   1  14      628.39      657.38     47.44 o 
  -1   1  14      998.06     1043.98     58.30 o 
  -8   2  14      237.65      235.76     39.29 o 
  -4   2  14     1043.29     1044.03     58.30 o 
  -2   2  14        2.33      -24.38     18.97 o 
   0   2  14      560.76      582.79     44.73 o 
  -5   3  14      546.19      455.39     48.79 o 
  -3   3  14       73.45      103.27     25.06 o 
  -1   3  14      243.76      298.09     37.94 o 
  -4   4  14      569.65      612.92     36.66 o 
  -2   4  14       45.44       34.99     19.09 o 
  -5   5  14       65.36       56.90     31.16 o 
                                                 
